# Supplementary material for: Characterization of grain carotenoids in global sorghum germplasm to guide genomics-assisted breeding strategies
Source: BMC Plant Biol. 2023 Mar 28;23:165. doi: 10.1186/s12870-023-04176-0 (PMC10045421; doi:10.1186/s12870-023-04176-0)
Supplement: Supplementary file 1 — Additional file 1: Table S1. Raw carotenoid concentrations in SAP/CAP. Table S2. BLUPs for carotenoids in the SAP/CAP. Table S3. Carotenoids marker-trait associations in the SAP/CAP. Table S4. Carotenoid GEBV in SAP/CAP and unexplored germplasm. Table S5. Top 5% β-carotene GEBV in unexplored germplasm. Table S6. Allelic distribution of ZEP SNP S06_46717975. Table S7. A priori carotenoid candidate genes. Table S8. Common name, endosperm color, kernel color, race, and working group of evaluated accessions. [file 12870_2023_4176_MOESM1_ESM.xlsx]

## Sheet: Table S1
Table S1. Raw concentration (μg/g) for β-carotene, lutein, and zeaxanthin for the SAP/CAP collection.
Taxa	Range	Row	Experimental Block	Location	Year	Concentration (μg/g)	Compound Name
PI152651	14	5	1	Manhattan	2019	0.14288	β-carotene
PI152651	12	42	2	Manhattan	2019	0.12053	β-carotene
PI17548	7	19	1	Manhattan	2019	0.109365	β-carotene
PI17548	10	33	2	Manhattan	2019	0.100567	β-carotene
PI24969	21	21	1	Manhattan	2019	0.199111	β-carotene
PI24969	5	30	2	Manhattan	2019	0.158953	β-carotene
PI276837	16	23	1	Manhattan	2019	0.0914499	β-carotene
PI276837	22	31	2	Manhattan	2019	0.0755269	β-carotene
PI291234	21	5	1	Manhattan	2019	0.0828135	β-carotene
PI291234	22	46	2	Manhattan	2019	0.0515337	β-carotene
PI291235	19	9	1	Manhattan	2019	0.0505046	β-carotene
PI297247	5	21	1	Manhattan	2019	0.223421	β-carotene
PI297247	5	51	2	Manhattan	2019	0.304857	β-carotene
PI329435	12	24	1	Manhattan	2019	0.09729	β-carotene
PI329435	8	31	2	Manhattan	2019	0.0778009	β-carotene
PI329440	11	17	1	Manhattan	2019	0.0913737	β-carotene
PI329440	19	31	2	Manhattan	2019	0.0671643	β-carotene
PI34911	20	17	1	Manhattan	2019	0.338552	β-carotene
PI34911	14	32	2	Manhattan	2019	0.245602	β-carotene
PI35038	22	14	1	Manhattan	2019	0.238489	β-carotene
PI35038	13	53	2	Manhattan	2019	0.135119	β-carotene
PI457747	4	12	1	Manhattan	2019	0.364455	β-carotene
PI48770	15	8	1	Manhattan	2019	0.0649401	β-carotene
PI48770	10	47	2	Manhattan	2019	0.0895095	β-carotene
PI508372	21	7	1	Manhattan	2019	0.23669	β-carotene
PI508372	5	53	2	Manhattan	2019	0.158367	β-carotene
PI510709	13	39	2	Manhattan	2019	0.0460254	β-carotene
PI510904	13	26	1	Manhattan	2019	0.0845464	β-carotene
PI510904	3	47	2	Manhattan	2019	0.0743423	β-carotene
PI510917	23	20	1	Manhattan	2019	0.264318	β-carotene
PI510917	4	41	2	Manhattan	2019	0.126654	β-carotene
PI510918	17	15	1	Manhattan	2019	0.143172	β-carotene
PI510918	4	30	2	Manhattan	2019	0.0851561	β-carotene
PI510921	20	23	1	Manhattan	2019	0.112306	β-carotene
PI510922	6	15	1	Manhattan	2019	0.0399422	β-carotene
PI510922	11	40	2	Manhattan	2019	0.105122	β-carotene
PI510923	6	5	1	Manhattan	2019	0.129129	β-carotene
PI510923	23	50	2	Manhattan	2019	0.0747502	β-carotene
PI510924	16	10	1	Manhattan	2019	0.0661378	β-carotene
PI510924	17	46	2	Manhattan	2019	0.072318	β-carotene
PI510925	13	16	1	Manhattan	2019	0.108776	β-carotene
PI510925	3	49	2	Manhattan	2019	0.238005	β-carotene
PI510931	14	25	1	Manhattan	2019	0.117228	β-carotene
PI510931	8	37	2	Manhattan	2019	0.0759213	β-carotene
PI510932	20	10	1	Manhattan	2019	0.15402	β-carotene
PI510932	10	34	2	Manhattan	2019	0.0960493	β-carotene
PI510933	10	10	1	Manhattan	2019	0.1263	β-carotene
PI510933	16	38	2	Manhattan	2019	0.0364469	β-carotene
PI510934	12	16	1	Manhattan	2019	0.0505985	β-carotene
PI510934	5	54	2	Manhattan	2019	0.0876093	β-carotene
PI510943	10	4	1	Manhattan	2019	0.113424	β-carotene
PI510943	3	33	2	Manhattan	2019	0.0337095	β-carotene
PI510944	22	27	1	Manhattan	2019	0.0640359	β-carotene
PI510944	20	39	2	Manhattan	2019	0.061425	β-carotene
PI510945	11	26	1	Manhattan	2019	0.209565	β-carotene
PI510945	19	38	2	Manhattan	2019	0.0929998	β-carotene
PI510946	20	3	1	Manhattan	2019	0.0757259	β-carotene
PI510946	8	30	2	Manhattan	2019	0.0841276	β-carotene
PI510948	11	16	1	Manhattan	2019	0.116077	β-carotene
PI510948	19	40	2	Manhattan	2019	0.126739	β-carotene
PI510950	23	17	1	Manhattan	2019	0.33653	β-carotene
PI510950	17	40	2	Manhattan	2019	0.106136	β-carotene
PI510951	21	16	1	Manhattan	2019	0.116555	β-carotene
PI510951	20	32	2	Manhattan	2019	0.0802504	β-carotene
PI510963	5	11	1	Manhattan	2019	0.161964	β-carotene
PI510963	13	37	2	Manhattan	2019	0.055485	β-carotene
PI510966	16	12	1	Manhattan	2019	0.162273	β-carotene
PI510972	6	9	1	Manhattan	2019	0.0521572	β-carotene
PI510974	7	13	1	Manhattan	2019	0.121381	β-carotene
PI510975	7	25	1	Manhattan	2019	0.0936759	β-carotene
PI510977	15	11	1	Manhattan	2019	0.315313	β-carotene
PI510977	4	31	2	Manhattan	2019	0.0913053	β-carotene
PI510980	21	17	1	Manhattan	2019	0.0725884	β-carotene
PI510981	22	18	1	Manhattan	2019	0.10429	β-carotene
PI510981	12	49	2	Manhattan	2019	0.106919	β-carotene
PI510989	14	23	1	Manhattan	2019	0.0830245	β-carotene
PI510989	3	51	2	Manhattan	2019	0.0615996	β-carotene
PI510991	11	18	1	Manhattan	2019	0.320882	β-carotene
PI510991	21	30	2	Manhattan	2019	0.0366961	β-carotene
PI510993	14	7	1	Manhattan	2019	0.219457	β-carotene
PI510993	22	44	2	Manhattan	2019	0.176629	β-carotene
PI510994	12	27	1	Manhattan	2019	0.257507	β-carotene
PI510994	9	32	2	Manhattan	2019	0.100419	β-carotene
PI511002	9	27	1	Manhattan	2019	0.112687	β-carotene
PI511011	13	12	1	Manhattan	2019	0.0904285	β-carotene
PI511011	14	46	2	Manhattan	2019	0.0588766	β-carotene
PI511015	3	12	1	Manhattan	2019	0.0519327	β-carotene
PI511015	4	53	2	Manhattan	2019	0.0475919	β-carotene
PI511016	12	54	2	Manhattan	2019	0.0419184	β-carotene
PI511018	7	23	1	Manhattan	2019	0.0601176	β-carotene
PI511020	15	15	1	Manhattan	2019	0.0765753	β-carotene
PI511020	19	50	2	Manhattan	2019	0.0714425	β-carotene
PI511257	7	20	1	Manhattan	2019	0.0522157	β-carotene
PI511257	12	50	2	Manhattan	2019	0.126025	β-carotene
PI511258	4	11	1	Manhattan	2019	0.076419	β-carotene
PI511258	13	44	2	Manhattan	2019	0.0665377	β-carotene
PI533750	7	26	1	Manhattan	2019	0.0891124	β-carotene
PI533750	18	49	2	Manhattan	2019	0.177974	β-carotene
PI533752	12	12	1	Manhattan	2019	0.26878	β-carotene
PI533752	6	31	2	Manhattan	2019	0.142975	β-carotene
PI533754	17	3	1	Manhattan	2019	0.136186	β-carotene
PI533754	13	46	2	Manhattan	2019	0.1298	β-carotene
PI533755	18	11	1	Manhattan	2019	0.105468	β-carotene
PI533755	17	44	2	Manhattan	2019	0.0611333	β-carotene
PI533757	7	7	1	Manhattan	2019	0.184267	β-carotene
PI533757	3	40	2	Manhattan	2019	0.122505	β-carotene
PI533758	20	15	1	Manhattan	2019	0.185398	β-carotene
PI533758	18	34	2	Manhattan	2019	0.16172	β-carotene
PI533759	8	24	1	Manhattan	2019	0.121079	β-carotene
PI533759	17	49	2	Manhattan	2019	0.112529	β-carotene
PI533760	19	7	1	Manhattan	2019	0.396626	β-carotene
PI533760	10	42	2	Manhattan	2019	0.313216	β-carotene
PI533761	18	25	1	Manhattan	2019	0.211928	β-carotene
PI533761	20	41	2	Manhattan	2019	0.191752	β-carotene
PI533762	4	20	1	Manhattan	2019	0.154561	β-carotene
PI533762	18	39	2	Manhattan	2019	0.721032	β-carotene
PI533766	15	9	1	Manhattan	2019	0.192803	β-carotene
PI533769	3	19	1	Manhattan	2019	0.159972	β-carotene
PI533769	19	49	2	Manhattan	2019	0.0987681	β-carotene
PI533776	12	6	1	Manhattan	2019	0.324521	β-carotene
PI533776	16	31	2	Manhattan	2019	0.20631	β-carotene
PI533785	23	8	1	Manhattan	2019	0.191694	β-carotene
PI533785	13	36	2	Manhattan	2019	0.298203	β-carotene
PI533788	19	15	1	Manhattan	2019	0.136393	β-carotene
PI533788	7	52	2	Manhattan	2019	0.105583	β-carotene
PI533789	10	17	1	Manhattan	2019	0.252884	β-carotene
PI533789	5	36	2	Manhattan	2019	0.204159	β-carotene
PI533792	7	11	1	Manhattan	2019	0.101492	β-carotene
PI533792	16	33	2	Manhattan	2019	0.128668	β-carotene
PI533794	11	22	1	Manhattan	2019	0.106469	β-carotene
PI533794	23	51	2	Manhattan	2019	0.110677	β-carotene
PI533799	9	8	1	Manhattan	2019	0.112542	β-carotene
PI533799	18	52	2	Manhattan	2019	0.186157	β-carotene
PI533800	14	8	1	Manhattan	2019	0.0823292	β-carotene
PI533800	8	43	2	Manhattan	2019	0.0628372	β-carotene
PI533807	3	18	1	Manhattan	2019	0.108672	β-carotene
PI533807	23	34	2	Manhattan	2019	0.131354	β-carotene
PI533810	13	9	1	Manhattan	2019	0.0921818	β-carotene
PI533810	4	51	2	Manhattan	2019	0.0629638	β-carotene
PI533814	23	19	1	Manhattan	2019	0.0542759	β-carotene
PI533814	9	54	2	Manhattan	2019	0.070538	β-carotene
PI533821	17	13	1	Manhattan	2019	0.272974	β-carotene
PI533821	11	34	2	Manhattan	2019	0.261423	β-carotene
PI533822	12	3	1	Manhattan	2019	0.153133	β-carotene
PI533822	6	45	2	Manhattan	2019	0.135488	β-carotene
PI533824	21	12	1	Manhattan	2019	0.263695	β-carotene
PI533824	21	47	2	Manhattan	2019	0.330247	β-carotene
PI533830	9	17	1	Manhattan	2019	0.155903	β-carotene
PI533830	6	46	2	Manhattan	2019	0.180493	β-carotene
PI533831	6	13	1	Manhattan	2019	0.203803	β-carotene
PI533831	19	46	2	Manhattan	2019	0.265831	β-carotene
PI533833	22	21	1	Manhattan	2019	0.0689498	β-carotene
PI533833	16	34	2	Manhattan	2019	0.0660423	β-carotene
PI533838	14	21	1	Manhattan	2019	0.463584	β-carotene
PI533838	21	49	2	Manhattan	2019	0.148406	β-carotene
PI533839	13	17	1	Manhattan	2019	0.0612395	β-carotene
PI533839	9	39	2	Manhattan	2019	0.0405694	β-carotene
PI533841	5	14	1	Manhattan	2019	0.150659	β-carotene
PI533841	23	42	2	Manhattan	2019	0.173332	β-carotene
PI533842	22	16	1	Manhattan	2019	0.113504	β-carotene
PI533842	6	37	2	Manhattan	2019	0.145843	β-carotene
PI533843	22	11	1	Manhattan	2019	0.0831375	β-carotene
PI533843	4	52	2	Manhattan	2019	0.126815	β-carotene
PI533845	10	43	2	Manhattan	2019	0.0950238	β-carotene
PI533852	22	9	1	Manhattan	2019	0.0903354	β-carotene
PI533852	8	51	2	Manhattan	2019	0.071184	β-carotene
PI533855	12	25	1	Manhattan	2019	0.0902776	β-carotene
PI533855	11	41	2	Manhattan	2019	0.0895654	β-carotene
PI533856	6	12	1	Manhattan	2019	0.117625	β-carotene
PI533856	9	37	2	Manhattan	2019	0.290409	β-carotene
PI533863	13	5	1	Manhattan	2019	0.0627044	β-carotene
PI533863	17	54	2	Manhattan	2019	0.0743745	β-carotene
PI533866	8	17	1	Manhattan	2019	0.191956	β-carotene
PI533866	17	33	2	Manhattan	2019	0.18017	β-carotene
PI533869	17	17	1	Manhattan	2019	0.0980349	β-carotene
PI533869	13	34	2	Manhattan	2019	0.0485909	β-carotene
PI533871	21	27	1	Manhattan	2019	0.0801195	β-carotene
PI533871	10	30	2	Manhattan	2019	0.0932107	β-carotene
PI533877	12	10	1	Manhattan	2019	1.19055	β-carotene
PI533877	9	33	2	Manhattan	2019	0.749094	β-carotene
PI533878	21	9	1	Manhattan	2019	0.436168	β-carotene
PI533878	11	36	2	Manhattan	2019	0.246162	β-carotene
PI533882	19	14	1	Manhattan	2019	0.248931	β-carotene
PI533882	6	38	2	Manhattan	2019	0.16264	β-carotene
PI533901	10	24	1	Manhattan	2019	0.259137	β-carotene
PI533901	11	31	2	Manhattan	2019	0.154839	β-carotene
PI533902	8	5	1	Manhattan	2019	0.244613	β-carotene
PI533902	7	43	2	Manhattan	2019	0.182477	β-carotene
PI533903	7	24	1	Manhattan	2019	0.289871	β-carotene
PI533910	8	11	1	Manhattan	2019	0.252384	β-carotene
PI533910	18	30	2	Manhattan	2019	0.19601	β-carotene
PI533911	16	17	1	Manhattan	2019	0.0858764	β-carotene
PI533911	10	36	2	Manhattan	2019	0.111492	β-carotene
PI533912	6	19	1	Manhattan	2019	0.127894	β-carotene
PI533912	15	41	2	Manhattan	2019	0.137329	β-carotene
PI533913	23	24	1	Manhattan	2019	0.087178	β-carotene
PI533913	17	34	2	Manhattan	2019	0.116069	β-carotene
PI533915	12	11	1	Manhattan	2019	0.0552437	β-carotene
PI533919	8	22	1	Manhattan	2019	0.104053	β-carotene
PI533919	8	38	2	Manhattan	2019	0.0855284	β-carotene
PI533921	7	18	1	Manhattan	2019	0.30599	β-carotene
PI533921	21	38	2	Manhattan	2019	0.26064	β-carotene
PI533924	15	5	1	Manhattan	2019	0.180961	β-carotene
PI533924	23	45	2	Manhattan	2019	0.0671901	β-carotene
PI533927	11	6	1	Manhattan	2019	0.0476105	β-carotene
PI533936	21	37	2	Manhattan	2019	0.068726	β-carotene
PI533937	9	3	1	Manhattan	2019	0.132406	β-carotene
PI533937	20	30	2	Manhattan	2019	0.101242	β-carotene
PI533938	4	3	1	Manhattan	2019	0.278929	β-carotene
PI533938	7	50	2	Manhattan	2019	0.133929	β-carotene
PI533940	20	21	1	Manhattan	2019	0.0695527	β-carotene
PI533940	6	48	2	Manhattan	2019	0.0893348	β-carotene
PI533943	16	19	1	Manhattan	2019	0.22077	β-carotene
PI533943	14	34	2	Manhattan	2019	0.177689	β-carotene
PI533948	3	7	1	Manhattan	2019	0.14221	β-carotene
PI533948	17	35	2	Manhattan	2019	0.0842675	β-carotene
PI533949	11	37	2	Manhattan	2019	0.153005	β-carotene
PI533954	17	12	1	Manhattan	2019	0.071903	β-carotene
PI533954	22	32	2	Manhattan	2019	0.097571	β-carotene
PI533955	14	4	1	Manhattan	2019	0.0886093	β-carotene
PI533955	22	34	2	Manhattan	2019	0.109995	β-carotene
PI533956	4	19	1	Manhattan	2019	0.0725114	β-carotene
PI533957	11	14	1	Manhattan	2019	0.163956	β-carotene
PI533957	17	36	2	Manhattan	2019	0.0851157	β-carotene
PI533961	4	4	1	Manhattan	2019	0.0928944	β-carotene
PI533961	8	50	2	Manhattan	2019	0.10654	β-carotene
PI533962	15	13	1	Manhattan	2019	0.141408	β-carotene
PI533962	13	42	2	Manhattan	2019	0.108438	β-carotene
PI533964	4	17	1	Manhattan	2019	0.0907497	β-carotene
PI533964	15	40	2	Manhattan	2019	0.113653	β-carotene
PI533965	15	21	1	Manhattan	2019	0.138597	β-carotene
PI533965	21	34	2	Manhattan	2019	0.145029	β-carotene
PI533967	19	11	1	Manhattan	2019	0.145775	β-carotene
PI533967	11	43	2	Manhattan	2019	0.152481	β-carotene
PI533970	4	32	2	Manhattan	2019	0.187388	β-carotene
PI533972	4	7	1	Manhattan	2019	0.104516	β-carotene
PI533972	11	45	2	Manhattan	2019	0.213267	β-carotene
PI533976	13	23	1	Manhattan	2019	0.193114	β-carotene
PI533976	3	31	2	Manhattan	2019	0.129022	β-carotene
PI533979	13	11	1	Manhattan	2019	0.197839	β-carotene
PI533979	18	37	2	Manhattan	2019	0.130231	β-carotene
PI533985	18	23	1	Manhattan	2019	0.0984822	β-carotene
PI533986	9	7	1	Manhattan	2019	0.111265	β-carotene
PI533986	8	39	2	Manhattan	2019	0.084875	β-carotene
PI533989	22	5	1	Manhattan	2019	0.068002	β-carotene
PI533989	20	47	2	Manhattan	2019	0.0913703	β-carotene
PI533991	10	19	1	Manhattan	2019	0.120535	β-carotene
PI533991	3	53	2	Manhattan	2019	0.079283	β-carotene
PI533996	6	17	1	Manhattan	2019	0.121118	β-carotene
PI533996	18	32	2	Manhattan	2019	0.138524	β-carotene
PI533997	5	6	1	Manhattan	2019	0.158531	β-carotene
PI533997	5	32	2	Manhattan	2019	0.160711	β-carotene
PI533998	12	22	1	Manhattan	2019	0.0959629	β-carotene
PI533998	14	40	2	Manhattan	2019	0.0814557	β-carotene
PI534021	17	51	2	Manhattan	2019	0.108702	β-carotene
PI534028	9	14	1	Manhattan	2019	0.0625833	β-carotene
PI534028	22	49	2	Manhattan	2019	0.10352	β-carotene
PI534037	10	22	1	Manhattan	2019	0.0755761	β-carotene
PI534037	21	43	2	Manhattan	2019	0.0722462	β-carotene
PI534046	3	11	1	Manhattan	2019	0.102289	β-carotene
PI534046	17	48	2	Manhattan	2019	0.0853242	β-carotene
PI534047	11	15	1	Manhattan	2019	0.178905	β-carotene
PI534047	11	50	2	Manhattan	2019	0.248799	β-carotene
PI534053	7	15	1	Manhattan	2019	0.180599	β-carotene
PI534053	22	43	2	Manhattan	2019	0.116429	β-carotene
PI534054	14	37	2	Manhattan	2019	0.0351474	β-carotene
PI534063	12	43	2	Manhattan	2019	0.0867663	β-carotene
PI534070	11	27	1	Manhattan	2019	0.117462	β-carotene
PI534070	10	45	2	Manhattan	2019	0.0950282	β-carotene
PI534075	5	5	1	Manhattan	2019	0.367101	β-carotene
PI534079	21	10	1	Manhattan	2019	0.135825	β-carotene
PI534079	11	49	2	Manhattan	2019	0.206404	β-carotene
PI534088	10	7	1	Manhattan	2019	0.399631	β-carotene
PI534088	8	47	2	Manhattan	2019	0.638172	β-carotene
PI534092	5	15	1	Manhattan	2019	0.987045	β-carotene
PI534092	17	45	2	Manhattan	2019	0.966673	β-carotene
PI534096	18	27	1	Manhattan	2019	0.0876735	β-carotene
PI534096	14	41	2	Manhattan	2019	0.077201	β-carotene
PI534097	18	42	2	Manhattan	2019	0.0793781	β-carotene
PI534099	6	53	2	Manhattan	2019	0.0875011	β-carotene
PI534101	18	13	1	Manhattan	2019	0.0877454	β-carotene
PI534101	20	53	2	Manhattan	2019	0.0647361	β-carotene
PI534104	14	18	1	Manhattan	2019	0.0729884	β-carotene
PI534104	7	45	2	Manhattan	2019	0.0538869	β-carotene
PI534105	14	22	1	Manhattan	2019	0.078183	β-carotene
PI534105	13	30	2	Manhattan	2019	0.114389	β-carotene
PI534108	9	22	1	Manhattan	2019	0.0933652	β-carotene
PI534108	8	52	2	Manhattan	2019	0.13406	β-carotene
PI534112	13	22	1	Manhattan	2019	0.170306	β-carotene
PI534112	10	39	2	Manhattan	2019	0.0968576	β-carotene
PI534114	9	10	1	Manhattan	2019	0.135903	β-carotene
PI534114	19	51	2	Manhattan	2019	0.0691588	β-carotene
PI534115	9	47	2	Manhattan	2019	0.161414	β-carotene
PI534116	5	7	1	Manhattan	2019	0.098036	β-carotene
PI534116	7	37	2	Manhattan	2019	0.0606035	β-carotene
PI534117	8	18	1	Manhattan	2019	0.0996243	β-carotene
PI534123	7	22	1	Manhattan	2019	0.285133	β-carotene
PI534123	20	37	2	Manhattan	2019	0.097745	β-carotene
PI534124	13	18	1	Manhattan	2019	0.174255	β-carotene
PI534124	9	46	2	Manhattan	2019	0.161241	β-carotene
PI534127	7	21	1	Manhattan	2019	0.146241	β-carotene
PI534128	7	38	2	Manhattan	2019	0.0827359	β-carotene
PI534132	22	25	1	Manhattan	2019	0.129598	β-carotene
PI534132	11	30	2	Manhattan	2019	0.248426	β-carotene
PI534133	8	15	1	Manhattan	2019	0.247536	β-carotene
PI534135	11	39	2	Manhattan	2019	0.228059	β-carotene
PI534137	7	54	2	Manhattan	2019	0.168559	β-carotene
PI534138	18	20	1	Manhattan	2019	0.27928	β-carotene
PI534139	4	18	1	Manhattan	2019	0.0942743	β-carotene
PI534139	21	53	2	Manhattan	2019	0.143193	β-carotene
PI534144	9	48	2	Manhattan	2019	0.338855	β-carotene
PI534145	22	26	1	Manhattan	2019	0.079248	β-carotene
PI534148	23	26	1	Manhattan	2019	0.139153	β-carotene
PI534148	12	34	2	Manhattan	2019	0.0992626	β-carotene
PI534155	22	12	1	Manhattan	2019	0.337439	β-carotene
PI534157	12	32	2	Manhattan	2019	0.108666	β-carotene
PI534163	10	16	1	Manhattan	2019	0.146301	β-carotene
PI534163	21	45	2	Manhattan	2019	0.0636343	β-carotene
PI534167	19	20	1	Manhattan	2019	0.153022	β-carotene
PI534167	12	35	2	Manhattan	2019	0.0686822	β-carotene
PI542406	20	16	1	Manhattan	2019	0.0737158	β-carotene
PI542718	5	19	1	Manhattan	2019	0.0912907	β-carotene
PI548797	18	17	1	Manhattan	2019	0.419206	β-carotene
PI552856	21	19	1	Manhattan	2019	0.175156	β-carotene
PI552856	14	44	2	Manhattan	2019	0.0736804	β-carotene
PI552861	13	14	1	Manhattan	2019	0.442503	β-carotene
PI552861	22	45	2	Manhattan	2019	0.131521	β-carotene
PI560493	5	9	1	Manhattan	2019	0.190756	β-carotene
PI560493	4	49	2	Manhattan	2019	0.283432	β-carotene
PI561071	8	21	1	Manhattan	2019	0.432377	β-carotene
PI561071	23	39	2	Manhattan	2019	0.223534	β-carotene
PI561072	12	9	1	Manhattan	2019	0.316774	β-carotene
PI561072	8	35	2	Manhattan	2019	0.103536	β-carotene
PI561073	20	12	1	Manhattan	2019	0.0857921	β-carotene
PI561073	22	50	2	Manhattan	2019	0.159087	β-carotene
PI561472	4	9	1	Manhattan	2019	0.197508	β-carotene
PI561472	20	50	2	Manhattan	2019	0.0938779	β-carotene
PI562712	11	20	1	Manhattan	2019	0.383385	β-carotene
PI562777	3	6	1	Manhattan	2019	0.0918186	β-carotene
PI562777	7	34	2	Manhattan	2019	0.449251	β-carotene
PI563068	19	3	1	Manhattan	2019	0.490869	β-carotene
PI563068	13	54	2	Manhattan	2019	0.914927	β-carotene
PI563392	4	6	1	Manhattan	2019	0.54587	β-carotene
PI563398	4	27	1	Manhattan	2019	0.636554	β-carotene
PI563398	14	48	2	Manhattan	2019	0.84043	β-carotene
PI563409	6	6	1	Manhattan	2019	0.40288	β-carotene
PI563409	15	45	2	Manhattan	2019	0.0655651	β-carotene
PI563430	19	16	1	Manhattan	2019	0.232157	β-carotene
PI563430	9	49	2	Manhattan	2019	0.225681	β-carotene
PI563447	9	30	2	Manhattan	2019	0.75147	β-carotene
PI563448	17	16	1	Manhattan	2019	0.215806	β-carotene
PI563448	8	49	2	Manhattan	2019	0.258905	β-carotene
PI563449	9	6	1	Manhattan	2019	0.13239	β-carotene
PI563449	22	40	2	Manhattan	2019	0.141848	β-carotene
PI563450	9	26	1	Manhattan	2019	0.538398	β-carotene
PI563452	5	25	1	Manhattan	2019	0.152637	β-carotene
PI563452	10	32	2	Manhattan	2019	0.315959	β-carotene
PI563453	8	54	2	Manhattan	2019	0.515752	β-carotene
PI563454	20	24	1	Manhattan	2019	0.196872	β-carotene
PI563454	3	54	2	Manhattan	2019	0.178069	β-carotene
PI563455	16	8	1	Manhattan	2019	0.557295	β-carotene
PI563457	8	26	1	Manhattan	2019	0.349956	β-carotene
PI563457	5	37	2	Manhattan	2019	0.376641	β-carotene
PI563485	14	12	1	Manhattan	2019	0.0716345	β-carotene
PI563485	8	34	2	Manhattan	2019	0.0888076	β-carotene
PI563638	13	25	1	Manhattan	2019	0.100054	β-carotene
PI563638	9	43	2	Manhattan	2019	0.0911733	β-carotene
PI564163	3	21	1	Manhattan	2019	0.139866	β-carotene
PI564164	10	3	1	Manhattan	2019	0.149253	β-carotene
PI564165	6	18	1	Manhattan	2019	0.12158	β-carotene
PI564165	6	30	2	Manhattan	2019	0.133703	β-carotene
PI565120	14	14	1	Manhattan	2019	0.148106	β-carotene
PI565120	12	47	2	Manhattan	2019	0.127791	β-carotene
PI565121	8	27	1	Manhattan	2019	0.0926237	β-carotene
PI565121	9	40	2	Manhattan	2019	0.131756	β-carotene
PI565123	7	8	1	Manhattan	2019	0.214884	β-carotene
PI565123	23	32	2	Manhattan	2019	0.307743	β-carotene
PI566819	12	18	1	Manhattan	2019	0.100546	β-carotene
PI569812	22	42	2	Manhattan	2019	0.206732	β-carotene
PI574455	8	13	1	Manhattan	2019	0.364176	β-carotene
PI574455	10	53	2	Manhattan	2019	0.122929	β-carotene
PI576130	7	10	1	Manhattan	2019	0.234459	β-carotene
PI576332	22	3	1	Manhattan	2019	0.0750309	β-carotene
PI576332	16	50	2	Manhattan	2019	0.104635	β-carotene
PI576333	13	7	1	Manhattan	2019	0.0762447	β-carotene
PI576339	4	15	1	Manhattan	2019	0.095595	β-carotene
PI576340	19	19	1	Manhattan	2019	0.11538	β-carotene
PI576340	16	32	2	Manhattan	2019	0.0775515	β-carotene
PI576345	11	25	1	Manhattan	2019	0.105354	β-carotene
PI576347	6	42	2	Manhattan	2019	0.131218	β-carotene
PI576348	6	39	2	Manhattan	2019	0.0836261	β-carotene
PI576349	9	52	2	Manhattan	2019	0.0746591	β-carotene
PI576350	4	42	2	Manhattan	2019	0.0961037	β-carotene
PI576352	4	16	1	Manhattan	2019	0.0597619	β-carotene
PI576352	5	46	2	Manhattan	2019	0.0710097	β-carotene
PI576364	3	20	1	Manhattan	2019	0.128386	β-carotene
PI576373	19	41	2	Manhattan	2019	0.137685	β-carotene
PI576375	14	20	1	Manhattan	2019	0.374536	β-carotene
PI576376	3	22	1	Manhattan	2019	0.152483	β-carotene
PI576376	6	54	2	Manhattan	2019	0.142263	β-carotene
PI576380	20	19	1	Manhattan	2019	0.1842	β-carotene
PI576381	23	6	1	Manhattan	2019	0.141669	β-carotene
PI576385	9	9	1	Manhattan	2019	0.158135	β-carotene
PI576386	16	20	1	Manhattan	2019	0.164878	β-carotene
PI576386	15	30	2	Manhattan	2019	0.152157	β-carotene
PI576387	13	13	1	Manhattan	2019	0.126929	β-carotene
PI576387	8	40	2	Manhattan	2019	0.173554	β-carotene
PI576390	5	12	1	Manhattan	2019	0.0543601	β-carotene
PI576393	10	8	1	Manhattan	2019	0.0655893	β-carotene
PI576393	23	53	2	Manhattan	2019	0.0913525	β-carotene
PI576394	4	10	1	Manhattan	2019	0.0874578	β-carotene
PI576394	14	36	2	Manhattan	2019	0.0963815	β-carotene
PI576396	4	5	1	Manhattan	2019	0.0902087	β-carotene
PI576399	23	4	1	Manhattan	2019	0.126129	β-carotene
PI576399	15	47	2	Manhattan	2019	0.139217	β-carotene
PI576401	16	14	1	Manhattan	2019	0.118068	β-carotene
PI576401	7	44	2	Manhattan	2019	0.108165	β-carotene
PI576418	8	7	1	Manhattan	2019	0.0668941	β-carotene
PI576422	20	9	1	Manhattan	2019	0.063531	β-carotene
PI576422	5	45	2	Manhattan	2019	0.0867562	β-carotene
PI576425	20	26	1	Manhattan	2019	0.119909	β-carotene
PI576425	6	47	2	Manhattan	2019	0.207768	β-carotene
PI576426	9	4	1	Manhattan	2019	0.275695	β-carotene
PI576426	12	52	2	Manhattan	2019	0.373191	β-carotene
PI576428	7	3	1	Manhattan	2019	0.104587	β-carotene
PI576428	5	40	2	Manhattan	2019	0.0766402	β-carotene
PI576434	20	20	1	Manhattan	2019	0.108438	β-carotene
PI576435	7	14	1	Manhattan	2019	0.143273	β-carotene
PI576437	18	24	1	Manhattan	2019	0.209088	β-carotene
PI576437	13	40	2	Manhattan	2019	0.158108	β-carotene
PI585291	13	19	1	Manhattan	2019	0.339009	β-carotene
PI585291	7	35	2	Manhattan	2019	0.155404	β-carotene
PI585295	14	13	1	Manhattan	2019	0.100526	β-carotene
PI585346	19	12	1	Manhattan	2019	0.326347	β-carotene
PI585346	16	41	2	Manhattan	2019	0.12037	β-carotene
PI585347	3	13	1	Manhattan	2019	0.675032	β-carotene
PI585348	8	19	1	Manhattan	2019	0.745903	β-carotene
PI585349	21	18	1	Manhattan	2019	0.286543	β-carotene
PI585349	19	45	2	Manhattan	2019	0.109969	β-carotene
PI585350	22	13	1	Manhattan	2019	0.197851	β-carotene
PI585350	21	46	2	Manhattan	2019	0.180636	β-carotene
PI585351	10	23	1	Manhattan	2019	0.270245	β-carotene
PI585351	11	32	2	Manhattan	2019	0.104851	β-carotene
PI585353	21	25	1	Manhattan	2019	0.184715	β-carotene
PI585353	21	32	2	Manhattan	2019	0.128594	β-carotene
PI585355	20	11	1	Manhattan	2019	0.16894	β-carotene
PI585355	14	30	2	Manhattan	2019	0.192954	β-carotene
PI585359	11	38	2	Manhattan	2019	0.139009	β-carotene
PI585363	16	27	1	Manhattan	2019	0.494465	β-carotene
PI585363	6	40	2	Manhattan	2019	0.138085	β-carotene
PI585365	14	15	1	Manhattan	2019	0.422256	β-carotene
PI585365	22	37	2	Manhattan	2019	0.141516	β-carotene
PI585369	17	9	1	Manhattan	2019	0.530084	β-carotene
PI585369	20	35	2	Manhattan	2019	0.666874	β-carotene
PI585373	12	7	1	Manhattan	2019	0.23345	β-carotene
PI585373	21	33	2	Manhattan	2019	0.270776	β-carotene
PI585374	5	24	1	Manhattan	2019	0.253959	β-carotene
PI585374	14	43	2	Manhattan	2019	0.374689	β-carotene
PI585376	19	18	1	Manhattan	2019	0.120119	β-carotene
PI585376	19	44	2	Manhattan	2019	0.185139	β-carotene
PI585379	5	10	1	Manhattan	2019	0.359558	β-carotene
PI585379	14	50	2	Manhattan	2019	0.141952	β-carotene
PI586046	8	20	1	Manhattan	2019	0.0980977	β-carotene
PI586046	22	53	2	Manhattan	2019	0.16401	β-carotene
PI595699	16	3	1	Manhattan	2019	0.143078	β-carotene
PI595702	23	18	1	Manhattan	2019	0.113047	β-carotene
PI595702	11	51	2	Manhattan	2019	0.0591716	β-carotene
PI595714	8	10	1	Manhattan	2019	0.0842996	β-carotene
PI595714	20	45	2	Manhattan	2019	0.151949	β-carotene
PI595720	21	26	1	Manhattan	2019	0.326292	β-carotene
PI595739	16	22	1	Manhattan	2019	0.142625	β-carotene
PI595740	13	3	1	Manhattan	2019	0.257715	β-carotene
PI595740	4	43	2	Manhattan	2019	0.159535	β-carotene
PI595743	3	15	1	Manhattan	2019	0.102938	β-carotene
PI595743	16	54	2	Manhattan	2019	0.135079	β-carotene
PI595745	9	15	1	Manhattan	2019	0.141038	β-carotene
PI595745	10	46	2	Manhattan	2019	0.421899	β-carotene
PI597945	21	3	1	Manhattan	2019	0.117833	β-carotene
PI597945	16	46	2	Manhattan	2019	0.156189	β-carotene
PI597950	6	21	1	Manhattan	2019	0.131594	β-carotene
PI597950	22	36	2	Manhattan	2019	0.131838	β-carotene
PI597952	21	22	1	Manhattan	2019	0.106055	β-carotene
PI597952	23	54	2	Manhattan	2019	0.143381	β-carotene
PI597957	18	8	1	Manhattan	2019	0.0731182	β-carotene
PI597957	19	42	2	Manhattan	2019	0.105644	β-carotene
PI597958	5	13	1	Manhattan	2019	0.123368	β-carotene
PI597960	12	14	1	Manhattan	2019	0.170866	β-carotene
PI597960	21	50	2	Manhattan	2019	0.0833419	β-carotene
PI597964	7	16	1	Manhattan	2019	0.188215	β-carotene
PI597964	3	43	2	Manhattan	2019	0.180958	β-carotene
PI597965	4	14	1	Manhattan	2019	0.146334	β-carotene
PI597965	22	48	2	Manhattan	2019	0.127507	β-carotene
PI597966	3	16	1	Manhattan	2019	0.103247	β-carotene
PI597968	15	23	1	Manhattan	2019	0.167797	β-carotene
PI597968	19	30	2	Manhattan	2019	0.164139	β-carotene
PI597971	17	7	1	Manhattan	2019	0.166449	β-carotene
PI597971	18	36	2	Manhattan	2019	0.158494	β-carotene
PI597972	8	9	1	Manhattan	2019	0.164821	β-carotene
PI597973	16	7	1	Manhattan	2019	0.166759	β-carotene
PI597976	7	12	1	Manhattan	2019	0.206069	β-carotene
PI597976	15	35	2	Manhattan	2019	0.0623992	β-carotene
PI597980	14	16	1	Manhattan	2019	0.055125	β-carotene
PI597980	23	35	2	Manhattan	2019	0.116177	β-carotene
PI597982	3	5	1	Manhattan	2019	0.100752	β-carotene
PI597982	17	43	2	Manhattan	2019	0.313657	β-carotene
PI598069	10	13	1	Manhattan	2019	0.0628077	β-carotene
PI601816	23	10	1	Manhattan	2019	0.069683	β-carotene
PI607931	6	14	1	Manhattan	2019	0.199446	β-carotene
PI607931	7	42	2	Manhattan	2019	0.163813	β-carotene
PI613536	19	17	1	Manhattan	2019	0.416673	β-carotene
PI613536	12	46	2	Manhattan	2019	0.404228	β-carotene
PI629034	18	46	2	Manhattan	2019	0.189524	β-carotene
PI629040	15	19	1	Manhattan	2019	0.351872	β-carotene
PI641824	15	44	2	Manhattan	2019	0.114831	β-carotene
PI641836	8	32	2	Manhattan	2019	0.182217	β-carotene
PI641849	15	14	1	Manhattan	2019	0.0851347	β-carotene
PI641849	5	44	2	Manhattan	2019	0.115146	β-carotene
PI641874	22	39	2	Manhattan	2019	0.101147	β-carotene
PI642791	19	21	1	Manhattan	2019	0.364722	β-carotene
PI642793	9	42	2	Manhattan	2019	0.278589	β-carotene
PI642992	6	16	1	Manhattan	2019	0.104826	β-carotene
PI642992	12	30	2	Manhattan	2019	0.0978256	β-carotene
PI642998	16	5	1	Manhattan	2019	0.205889	β-carotene
PI651492	14	45	2	Manhattan	2019	0.110316	β-carotene
PI651496	23	11	1	Manhattan	2019	0.0503015	β-carotene
PI651496	21	44	2	Manhattan	2019	0.0899069	β-carotene
PI653616	12	17	1	Manhattan	2019	0.0682048	β-carotene
PI653616	5	49	2	Manhattan	2019	0.193391	β-carotene
PI653617	23	3	1	Manhattan	2019	0.0574191	β-carotene
PI653617	19	36	2	Manhattan	2019	0.0415513	β-carotene
PI655970	16	15	1	Manhattan	2019	0.133336	β-carotene
PI655970	6	44	2	Manhattan	2019	0.13415	β-carotene
PI655972	20	7	1	Manhattan	2019	0.0904905	β-carotene
PI655972	3	34	2	Manhattan	2019	0.0934544	β-carotene
PI655973	19	23	1	Manhattan	2019	0.160282	β-carotene
PI655975	10	44	2	Manhattan	2019	0.135994	β-carotene
PI655976	3	39	2	Manhattan	2019	0.0809771	β-carotene
PI655977	19	22	1	Manhattan	2019	0.272316	β-carotene
PI655979	9	35	2	Manhattan	2019	0.180033	β-carotene
PI655980	15	3	1	Manhattan	2019	0.100735	β-carotene
PI655981	10	27	1	Manhattan	2019	0.232316	β-carotene
PI655981	3	41	2	Manhattan	2019	0.06905	β-carotene
PI655982	19	8	1	Manhattan	2019	0.122714	β-carotene
PI655982	17	52	2	Manhattan	2019	0.248024	β-carotene
PI655983	6	11	1	Manhattan	2019	0.0792754	β-carotene
PI655983	15	48	2	Manhattan	2019	0.0894156	β-carotene
PI655984	11	5	1	Manhattan	2019	0.12027	β-carotene
PI655984	13	48	2	Manhattan	2019	0.143761	β-carotene
PI655985	19	24	1	Manhattan	2019	0.329361	β-carotene
PI655985	22	51	2	Manhattan	2019	0.179976	β-carotene
PI655986	21	6	1	Manhattan	2019	0.173873	β-carotene
PI655986	7	46	2	Manhattan	2019	0.356506	β-carotene
PI655987	19	25	1	Manhattan	2019	0.152738	β-carotene
PI655987	23	48	2	Manhattan	2019	0.071728	β-carotene
PI655988	10	25	1	Manhattan	2019	0.19254	β-carotene
PI655988	8	53	2	Manhattan	2019	0.0822165	β-carotene
PI655989	5	4	1	Manhattan	2019	0.249817	β-carotene
PI655989	16	49	2	Manhattan	2019	0.688183	β-carotene
PI655990	12	21	1	Manhattan	2019	0.149103	β-carotene
PI655990	23	46	2	Manhattan	2019	0.200627	β-carotene
PI655991	14	17	1	Manhattan	2019	0.163836	β-carotene
PI655991	3	50	2	Manhattan	2019	0.206782	β-carotene
PI655992	8	25	1	Manhattan	2019	0.213536	β-carotene
PI655993	18	14	1	Manhattan	2019	0.113759	β-carotene
PI655993	13	31	2	Manhattan	2019	0.249067	β-carotene
PI655995	11	3	1	Manhattan	2019	0.106042	β-carotene
PI655995	5	50	2	Manhattan	2019	0.0950125	β-carotene
PI655997	23	27	1	Manhattan	2019	0.260574	β-carotene
PI655997	12	44	2	Manhattan	2019	0.0703143	β-carotene
PI655998	9	13	1	Manhattan	2019	0.102982	β-carotene
PI655998	20	54	2	Manhattan	2019	0.105337	β-carotene
PI655999	6	10	1	Manhattan	2019	0.103127	β-carotene
PI656000	21	15	1	Manhattan	2019	0.204735	β-carotene
PI656001	10	5	1	Manhattan	2019	0.360574	β-carotene
PI656001	6	50	2	Manhattan	2019	0.143505	β-carotene
PI656002	18	19	1	Manhattan	2019	0.331329	β-carotene
PI656003	23	12	1	Manhattan	2019	0.458335	β-carotene
PI656004	14	11	1	Manhattan	2019	0.608985	β-carotene
PI656004	11	52	2	Manhattan	2019	0.221274	β-carotene
PI656005	19	4	1	Manhattan	2019	0.131842	β-carotene
PI656005	14	33	2	Manhattan	2019	0.097087	β-carotene
PI656007	21	20	1	Manhattan	2019	0.089165	β-carotene
PI656007	4	40	2	Manhattan	2019	0.158399	β-carotene
PI656008	11	12	1	Manhattan	2019	0.103907	β-carotene
PI656009	15	7	1	Manhattan	2019	0.126554	β-carotene
PI656009	19	54	2	Manhattan	2019	0.233188	β-carotene
PI656010	15	6	1	Manhattan	2019	0.708567	β-carotene
PI656010	21	39	2	Manhattan	2019	0.498966	β-carotene
PI656011	17	4	1	Manhattan	2019	0.37571	β-carotene
PI656011	12	36	2	Manhattan	2019	0.180294	β-carotene
PI656012	6	3	1	Manhattan	2019	0.139645	β-carotene
PI656012	3	35	2	Manhattan	2019	0.164881	β-carotene
PI656014	20	5	1	Manhattan	2019	0.113183	β-carotene
PI656014	8	46	2	Manhattan	2019	0.0889024	β-carotene
PI656015	7	5	1	Manhattan	2019	0.123403	β-carotene
PI656015	20	48	2	Manhattan	2019	0.294313	β-carotene
PI656016	22	4	1	Manhattan	2019	0.142461	β-carotene
PI656016	10	50	2	Manhattan	2019	0.0912478	β-carotene
PI656017	5	52	2	Manhattan	2019	0.0716455	β-carotene
PI656018	5	27	1	Manhattan	2019	0.47421	β-carotene
PI656018	6	34	2	Manhattan	2019	0.153384	β-carotene
PI656019	20	44	2	Manhattan	2019	0.231962	β-carotene
PI656022	9	24	1	Manhattan	2019	0.197815	β-carotene
PI656022	7	49	2	Manhattan	2019	0.154683	β-carotene
PI656023	6	26	1	Manhattan	2019	0.0889907	β-carotene
PI656023	22	54	2	Manhattan	2019	0.0886836	β-carotene
PI656024	17	24	1	Manhattan	2019	0.322042	β-carotene
PI656028	19	27	1	Manhattan	2019	0.112966	β-carotene
PI656028	11	48	2	Manhattan	2019	0.0589963	β-carotene
PI656029	16	11	1	Manhattan	2019	0.124579	β-carotene
PI656031	6	24	1	Manhattan	2019	0.0793623	β-carotene
PI656031	3	48	2	Manhattan	2019	0.0778193	β-carotene
PI656032	22	30	2	Manhattan	2019	0.0443683	β-carotene
PI656033	23	25	1	Manhattan	2019	0.158722	β-carotene
PI656034	23	23	1	Manhattan	2019	0.141679	β-carotene
PI656034	16	47	2	Manhattan	2019	0.118041	β-carotene
PI656035	16	43	2	Manhattan	2019	0.0785613	β-carotene
PI656036	14	24	1	Manhattan	2019	0.172425	β-carotene
PI656036	6	36	2	Manhattan	2019	0.0735866	β-carotene
PI656037	18	9	1	Manhattan	2019	0.093954	β-carotene
PI656037	18	51	2	Manhattan	2019	0.0597663	β-carotene
PI656038	12	19	1	Manhattan	2019	0.0665491	β-carotene
PI656038	15	42	2	Manhattan	2019	0.0796542	β-carotene
PI656039	10	14	1	Manhattan	2019	0.164989	β-carotene
PI656039	7	53	2	Manhattan	2019	0.0753984	β-carotene
PI656040	23	5	1	Manhattan	2019	0.6918	β-carotene
PI656042	15	16	1	Manhattan	2019	0.0778285	β-carotene
PI656043	4	22	1	Manhattan	2019	0.140599	β-carotene
PI656043	21	31	2	Manhattan	2019	0.108151	β-carotene
PI656044	3	25	1	Manhattan	2019	0.132643	β-carotene
PI656044	18	35	2	Manhattan	2019	0.123433	β-carotene
PI656046	18	4	1	Manhattan	2019	0.105853	β-carotene
PI656046	17	32	2	Manhattan	2019	0.129562	β-carotene
PI656047	13	27	1	Manhattan	2019	0.143551	β-carotene
PI656047	18	33	2	Manhattan	2019	0.206717	β-carotene
PI656048	12	15	1	Manhattan	2019	0.234693	β-carotene
PI656048	3	37	2	Manhattan	2019	0.125108	β-carotene
PI656049	12	5	1	Manhattan	2019	0.118489	β-carotene
PI656049	6	43	2	Manhattan	2019	0.239134	β-carotene
PI656050	10	9	1	Manhattan	2019	0.190798	β-carotene
PI656050	11	35	2	Manhattan	2019	0.109411	β-carotene
PI656052	5	22	1	Manhattan	2019	0.415056	β-carotene
PI656052	7	33	2	Manhattan	2019	0.122997	β-carotene
PI656053	21	8	1	Manhattan	2019	0.208104	β-carotene
PI656055	9	12	1	Manhattan	2019	0.106445	β-carotene
PI656055	5	35	2	Manhattan	2019	0.177634	β-carotene
PI656056	18	22	1	Manhattan	2019	0.0600383	β-carotene
PI656056	18	41	2	Manhattan	2019	0.0498903	β-carotene
PI656057	3	23	1	Manhattan	2019	0.124304	β-carotene
PI656057	11	46	2	Manhattan	2019	0.108135	β-carotene
PI656058	10	11	1	Manhattan	2019	0.112636	β-carotene
PI656059	17	21	1	Manhattan	2019	0.313523	β-carotene
PI656059	5	34	2	Manhattan	2019	0.18816	β-carotene
PI656060	5	17	1	Manhattan	2019	0.168416	β-carotene
PI656061	8	3	1	Manhattan	2019	0.409545	β-carotene
PI656061	9	45	2	Manhattan	2019	0.0906529	β-carotene
PI656062	3	17	1	Manhattan	2019	0.183811	β-carotene
PI656062	23	41	2	Manhattan	2019	0.0664572	β-carotene
PI656064	3	14	1	Manhattan	2019	0.0644641	β-carotene
PI656065	23	13	1	Manhattan	2019	0.0890261	β-carotene
PI656065	11	44	2	Manhattan	2019	0.0499332	β-carotene
PI656068	21	24	1	Manhattan	2019	0.071723	β-carotene
PI656068	14	35	2	Manhattan	2019	0.0987774	β-carotene
PI656070	18	7	1	Manhattan	2019	0.205221	β-carotene
PI656070	23	37	2	Manhattan	2019	0.0972171	β-carotene
PI656071	16	9	1	Manhattan	2019	0.223715	β-carotene
PI656071	21	48	2	Manhattan	2019	0.115012	β-carotene
PI656072	12	4	1	Manhattan	2019	0.205826	β-carotene
PI656072	3	45	2	Manhattan	2019	0.190087	β-carotene
PI656073	11	9	1	Manhattan	2019	0.0778858	β-carotene
PI656074	3	8	1	Manhattan	2019	0.124862	β-carotene
PI656074	15	46	2	Manhattan	2019	0.10347	β-carotene
PI656075	6	22	1	Manhattan	2019	0.0947181	β-carotene
PI656075	21	54	2	Manhattan	2019	0.103357	β-carotene
PI656076	17	19	1	Manhattan	2019	0.111425	β-carotene
PI656076	9	51	2	Manhattan	2019	0.108177	β-carotene
PI656077	15	18	1	Manhattan	2019	0.102819	β-carotene
PI656077	11	33	2	Manhattan	2019	0.0972177	β-carotene
PI656078	21	51	2	Manhattan	2019	0.0553159	β-carotene
PI656079	19	5	1	Manhattan	2019	0.168569	β-carotene
PI656080	4	26	1	Manhattan	2019	0.0398289	β-carotene
PI656080	10	38	2	Manhattan	2019	0.0402609	β-carotene
PI656081	20	8	1	Manhattan	2019	0.0529824	β-carotene
PI656081	12	37	2	Manhattan	2019	0.0575434	β-carotene
PI656082	22	33	2	Manhattan	2019	0.119493	β-carotene
PI656083	11	19	1	Manhattan	2019	0.176099	β-carotene
PI656085	10	54	2	Manhattan	2019	0.151333	β-carotene
PI656086	14	39	2	Manhattan	2019	0.0937964	β-carotene
PI656087	4	21	1	Manhattan	2019	0.150375	β-carotene
PI656088	4	8	1	Manhattan	2019	0.247144	β-carotene
PI656088	15	53	2	Manhattan	2019	0.153746	β-carotene
PI656089	17	14	1	Manhattan	2019	0.334422	β-carotene
PI656089	15	51	2	Manhattan	2019	0.216984	β-carotene
PI656090	20	25	1	Manhattan	2019	0.121921	β-carotene
PI656090	3	44	2	Manhattan	2019	0.123255	β-carotene
PI656091	13	33	2	Manhattan	2019	0.549587	β-carotene
PI656092	13	21	1	Manhattan	2019	0.233239	β-carotene
PI656093	6	51	2	Manhattan	2019	0.0704122	β-carotene
PI656094	15	25	1	Manhattan	2019	0.114191	β-carotene
PI656094	21	35	2	Manhattan	2019	0.148537	β-carotene
PI656095	10	6	1	Manhattan	2019	0.205728	β-carotene
PI656095	5	33	2	Manhattan	2019	0.322959	β-carotene
PI656096	15	10	1	Manhattan	2019	0.505015	β-carotene
PI656096	5	38	2	Manhattan	2019	0.607416	β-carotene
PI656097	17	11	1	Manhattan	2019	0.0813931	β-carotene
PI656097	11	42	2	Manhattan	2019	0.0783724	β-carotene
PI656098	21	11	1	Manhattan	2019	0.0845006	β-carotene
PI656098	23	31	2	Manhattan	2019	0.0963971	β-carotene
PI656102	5	26	1	Manhattan	2019	0.0928435	β-carotene
PI656103	23	44	2	Manhattan	2019	0.183928	β-carotene
PI656104	5	42	2	Manhattan	2019	0.106633	β-carotene
PI656105	13	8	1	Manhattan	2019	0.109573	β-carotene
PI656105	10	37	2	Manhattan	2019	0.159845	β-carotene
PI656106	22	6	1	Manhattan	2019	0.109581	β-carotene
PI656106	19	37	2	Manhattan	2019	0.325363	β-carotene
PI656107	14	26	1	Manhattan	2019	0.201783	β-carotene
PI656107	10	35	2	Manhattan	2019	0.160979	β-carotene
PI656108	10	21	1	Manhattan	2019	0.0933713	β-carotene
PI656108	10	41	2	Manhattan	2019	0.0515037	β-carotene
PI656109	14	6	1	Manhattan	2019	0.264209	β-carotene
PI656109	16	39	2	Manhattan	2019	0.162172	β-carotene
PI656110	10	26	1	Manhattan	2019	0.175508	β-carotene
PI656110	4	37	2	Manhattan	2019	0.122776	β-carotene
PI656111	3	27	1	Manhattan	2019	0.162594	β-carotene
PI656111	19	34	2	Manhattan	2019	0.146064	β-carotene
PI656112	13	35	2	Manhattan	2019	0.0936568	β-carotene
PI656113	20	27	1	Manhattan	2019	0.12753	β-carotene
PI656113	20	31	2	Manhattan	2019	0.0933775	β-carotene
PI656114	15	20	1	Manhattan	2019	0.384592	β-carotene
PI656114	17	42	2	Manhattan	2019	0.10004	β-carotene
PI656115	15	17	1	Manhattan	2019	0.0558583	β-carotene
PI656117	9	20	1	Manhattan	2019	0.110256	β-carotene
PI656117	4	39	2	Manhattan	2019	0.11751	β-carotene
PI656118	14	9	1	Manhattan	2019	0.158142	β-carotene
PI656118	23	43	2	Manhattan	2019	0.11345	β-carotene
PI656119	11	23	1	Manhattan	2019	0.169418	β-carotene
PI656119	16	45	2	Manhattan	2019	0.153801	β-carotene
PI656120	14	19	1	Manhattan	2019	0.129385	β-carotene
PI656120	18	54	2	Manhattan	2019	0.102781	β-carotene
PI656121	13	20	1	Manhattan	2019	0.0633658	β-carotene
PI656121	18	31	2	Manhattan	2019	0.081187	β-carotene
PI659691	11	21	1	Manhattan	2019	0.184872	β-carotene
PI659693	8	4	1	Manhattan	2019	0.0842637	β-carotene
PI659693	12	33	2	Manhattan	2019	0.179322	β-carotene
PI659694	17	5	1	Manhattan	2019	0.140506	β-carotene
PI659694	9	53	2	Manhattan	2019	0.152928	β-carotene
PI659695	7	17	1	Manhattan	2019	0.441385	β-carotene
PI659695	9	36	2	Manhattan	2019	0.371624	β-carotene
PI659696	3	4	1	Manhattan	2019	0.0791715	β-carotene
PI659696	22	41	2	Manhattan	2019	0.15078	β-carotene
PI659753	22	8	1	Manhattan	2019	0.0924905	β-carotene
PI152651	14	5	1	Manhattan	2019	0.462038	Lutein
PI152651	12	42	2	Manhattan	2019	0.369318	Lutein
PI17548	7	19	1	Manhattan	2019	0.6692	Lutein
PI17548	10	33	2	Manhattan	2019	0.519103	Lutein
PI24969	21	21	1	Manhattan	2019	0.923117	Lutein
PI24969	5	30	2	Manhattan	2019	0.905663	Lutein
PI276837	16	23	1	Manhattan	2019	0.439119	Lutein
PI276837	22	31	2	Manhattan	2019	0.433946	Lutein
PI291234	21	5	1	Manhattan	2019	0.436134	Lutein
PI291234	22	46	2	Manhattan	2019	0.423353	Lutein
PI291235	19	9	1	Manhattan	2019	0.415567	Lutein
PI297247	5	21	1	Manhattan	2019	1.26312	Lutein
PI297247	5	51	2	Manhattan	2019	0.907371	Lutein
PI329435	12	24	1	Manhattan	2019	0.349218	Lutein
PI329435	8	31	2	Manhattan	2019	0.188308	Lutein
PI329440	11	17	1	Manhattan	2019	0.23607	Lutein
PI329440	19	31	2	Manhattan	2019	0.149557	Lutein
PI34911	20	17	1	Manhattan	2019	0.540402	Lutein
PI34911	14	32	2	Manhattan	2019	0.633959	Lutein
PI35038	22	14	1	Manhattan	2019	0.688579	Lutein
PI35038	13	53	2	Manhattan	2019	0.519634	Lutein
PI457747	4	12	1	Manhattan	2019	1.2461	Lutein
PI48770	15	8	1	Manhattan	2019	0.192842	Lutein
PI48770	10	47	2	Manhattan	2019	0.304195	Lutein
PI508372	21	7	1	Manhattan	2019	1.06082	Lutein
PI508372	5	53	2	Manhattan	2019	0.753533	Lutein
PI510709	13	39	2	Manhattan	2019	0.195731	Lutein
PI510904	13	26	1	Manhattan	2019	0.255388	Lutein
PI510904	3	47	2	Manhattan	2019	0.238656	Lutein
PI510917	23	20	1	Manhattan	2019	0.737709	Lutein
PI510917	4	41	2	Manhattan	2019	0.362467	Lutein
PI510918	17	15	1	Manhattan	2019	0.664532	Lutein
PI510918	4	30	2	Manhattan	2019	0.143795	Lutein
PI510921	20	23	1	Manhattan	2019	0.163073	Lutein
PI510922	6	15	1	Manhattan	2019	0.0865577	Lutein
PI510922	11	40	2	Manhattan	2019	0.18165	Lutein
PI510923	6	5	1	Manhattan	2019	0.278066	Lutein
PI510923	23	50	2	Manhattan	2019	0.131795	Lutein
PI510924	16	10	1	Manhattan	2019	0.184846	Lutein
PI510924	17	46	2	Manhattan	2019	0.190819	Lutein
PI510925	13	16	1	Manhattan	2019	0.252424	Lutein
PI510925	3	49	2	Manhattan	2019	0.568511	Lutein
PI510931	14	25	1	Manhattan	2019	0.278738	Lutein
PI510931	8	37	2	Manhattan	2019	0.205797	Lutein
PI510932	20	10	1	Manhattan	2019	0.210368	Lutein
PI510932	10	34	2	Manhattan	2019	0.149548	Lutein
PI510933	10	10	1	Manhattan	2019	0.517392	Lutein
PI510933	16	38	2	Manhattan	2019	0.167541	Lutein
PI510934	12	16	1	Manhattan	2019	0.267283	Lutein
PI510934	5	54	2	Manhattan	2019	0.20517	Lutein
PI510943	10	4	1	Manhattan	2019	1.02486	Lutein
PI510943	3	33	2	Manhattan	2019	0.153059	Lutein
PI510944	22	27	1	Manhattan	2019	0.103891	Lutein
PI510944	20	39	2	Manhattan	2019	0.0730837	Lutein
PI510945	11	26	1	Manhattan	2019	0.919392	Lutein
PI510945	19	38	2	Manhattan	2019	0.361489	Lutein
PI510946	20	3	1	Manhattan	2019	0.141687	Lutein
PI510946	8	30	2	Manhattan	2019	0.185842	Lutein
PI510948	11	16	1	Manhattan	2019	0.229711	Lutein
PI510948	19	40	2	Manhattan	2019	0.252425	Lutein
PI510950	23	17	1	Manhattan	2019	0.586521	Lutein
PI510950	17	40	2	Manhattan	2019	0.189373	Lutein
PI510951	21	16	1	Manhattan	2019	0.426968	Lutein
PI510951	20	32	2	Manhattan	2019	0.175067	Lutein
PI510963	5	11	1	Manhattan	2019	1.32997	Lutein
PI510963	13	37	2	Manhattan	2019	0.488782	Lutein
PI510966	16	12	1	Manhattan	2019	0.684933	Lutein
PI510972	6	9	1	Manhattan	2019	0.122858	Lutein
PI510974	7	13	1	Manhattan	2019	0.493384	Lutein
PI510975	7	25	1	Manhattan	2019	0.436719	Lutein
PI510977	15	11	1	Manhattan	2019	0.685149	Lutein
PI510977	4	31	2	Manhattan	2019	0.166589	Lutein
PI510980	21	17	1	Manhattan	2019	0.280155	Lutein
PI510981	22	18	1	Manhattan	2019	0.511139	Lutein
PI510981	12	49	2	Manhattan	2019	0.593626	Lutein
PI510989	14	23	1	Manhattan	2019	0.661117	Lutein
PI510989	3	51	2	Manhattan	2019	0.3339	Lutein
PI510991	11	18	1	Manhattan	2019	0.781841	Lutein
PI510991	21	30	2	Manhattan	2019	0.109718	Lutein
PI510993	14	7	1	Manhattan	2019	0.425486	Lutein
PI510993	22	44	2	Manhattan	2019	0.457045	Lutein
PI510994	12	27	1	Manhattan	2019	0.348296	Lutein
PI510994	9	32	2	Manhattan	2019	0.145544	Lutein
PI511002	9	27	1	Manhattan	2019	0.285436	Lutein
PI511011	13	12	1	Manhattan	2019	0.330018	Lutein
PI511011	14	46	2	Manhattan	2019	0.272453	Lutein
PI511015	3	12	1	Manhattan	2019	0.123515	Lutein
PI511015	4	53	2	Manhattan	2019	0.127911	Lutein
PI511016	12	54	2	Manhattan	2019	0.179953	Lutein
PI511018	7	23	1	Manhattan	2019	0.165953	Lutein
PI511018	8	41	2	Manhattan	2019	0.151595	Lutein
PI511020	15	15	1	Manhattan	2019	0.11659	Lutein
PI511020	19	50	2	Manhattan	2019	0.159922	Lutein
PI511257	7	20	1	Manhattan	2019	0.408275	Lutein
PI511257	12	50	2	Manhattan	2019	0.744296	Lutein
PI511258	4	11	1	Manhattan	2019	0.496819	Lutein
PI511258	13	44	2	Manhattan	2019	0.436109	Lutein
PI533750	7	26	1	Manhattan	2019	0.28331	Lutein
PI533750	18	49	2	Manhattan	2019	0.796773	Lutein
PI533752	12	12	1	Manhattan	2019	0.621042	Lutein
PI533752	6	31	2	Manhattan	2019	0.642087	Lutein
PI533754	17	3	1	Manhattan	2019	0.631786	Lutein
PI533754	13	46	2	Manhattan	2019	0.586167	Lutein
PI533755	18	11	1	Manhattan	2019	0.308774	Lutein
PI533755	17	44	2	Manhattan	2019	0.162253	Lutein
PI533757	7	7	1	Manhattan	2019	0.766484	Lutein
PI533757	3	40	2	Manhattan	2019	0.443756	Lutein
PI533758	20	15	1	Manhattan	2019	0.55145	Lutein
PI533758	18	34	2	Manhattan	2019	0.48789	Lutein
PI533759	8	24	1	Manhattan	2019	0.781408	Lutein
PI533759	17	49	2	Manhattan	2019	0.416282	Lutein
PI533760	19	7	1	Manhattan	2019	0.602088	Lutein
PI533760	10	42	2	Manhattan	2019	0.401117	Lutein
PI533761	18	25	1	Manhattan	2019	0.439515	Lutein
PI533761	20	41	2	Manhattan	2019	0.41928	Lutein
PI533762	4	20	1	Manhattan	2019	0.767126	Lutein
PI533762	18	39	2	Manhattan	2019	2.468	Lutein
PI533766	15	9	1	Manhattan	2019	0.578446	Lutein
PI533769	3	19	1	Manhattan	2019	0.435395	Lutein
PI533769	19	49	2	Manhattan	2019	0.338987	Lutein
PI533776	12	6	1	Manhattan	2019	1.71138	Lutein
PI533776	16	31	2	Manhattan	2019	0.70553	Lutein
PI533785	23	8	1	Manhattan	2019	0.73539	Lutein
PI533785	13	36	2	Manhattan	2019	0.51046	Lutein
PI533788	19	15	1	Manhattan	2019	0.991311	Lutein
PI533788	7	52	2	Manhattan	2019	1.13958	Lutein
PI533789	10	17	1	Manhattan	2019	0.791673	Lutein
PI533789	5	36	2	Manhattan	2019	0.800813	Lutein
PI533792	7	11	1	Manhattan	2019	0.300266	Lutein
PI533792	16	33	2	Manhattan	2019	0.255809	Lutein
PI533794	11	22	1	Manhattan	2019	0.284163	Lutein
PI533794	23	51	2	Manhattan	2019	0.180009	Lutein
PI533799	9	8	1	Manhattan	2019	0.26204	Lutein
PI533799	18	52	2	Manhattan	2019	0.449623	Lutein
PI533800	14	8	1	Manhattan	2019	0.17687	Lutein
PI533800	8	43	2	Manhattan	2019	0.1855	Lutein
PI533807	3	18	1	Manhattan	2019	0.37233	Lutein
PI533807	23	34	2	Manhattan	2019	0.362344	Lutein
PI533810	13	9	1	Manhattan	2019	0.568216	Lutein
PI533810	4	51	2	Manhattan	2019	0.378922	Lutein
PI533814	23	19	1	Manhattan	2019	0.280006	Lutein
PI533814	9	54	2	Manhattan	2019	0.347245	Lutein
PI533821	17	13	1	Manhattan	2019	0.92212	Lutein
PI533821	11	34	2	Manhattan	2019	1.27715	Lutein
PI533822	12	3	1	Manhattan	2019	0.221468	Lutein
PI533822	6	45	2	Manhattan	2019	0.260422	Lutein
PI533824	21	12	1	Manhattan	2019	1.14229	Lutein
PI533824	21	47	2	Manhattan	2019	1.83393	Lutein
PI533830	9	17	1	Manhattan	2019	1.16952	Lutein
PI533830	6	46	2	Manhattan	2019	1.26841	Lutein
PI533831	6	13	1	Manhattan	2019	0.530657	Lutein
PI533831	19	46	2	Manhattan	2019	0.964172	Lutein
PI533833	22	21	1	Manhattan	2019	0.445419	Lutein
PI533833	16	34	2	Manhattan	2019	0.433683	Lutein
PI533838	14	21	1	Manhattan	2019	0.562454	Lutein
PI533838	21	49	2	Manhattan	2019	0.298155	Lutein
PI533839	13	17	1	Manhattan	2019	0.12445	Lutein
PI533839	9	39	2	Manhattan	2019	0.12396	Lutein
PI533841	5	14	1	Manhattan	2019	0.470655	Lutein
PI533841	23	42	2	Manhattan	2019	0.351654	Lutein
PI533842	22	16	1	Manhattan	2019	0.540137	Lutein
PI533842	6	37	2	Manhattan	2019	0.684008	Lutein
PI533843	22	11	1	Manhattan	2019	0.149919	Lutein
PI533843	4	52	2	Manhattan	2019	0.162427	Lutein
PI533845	10	43	2	Manhattan	2019	0.146594	Lutein
PI533852	22	9	1	Manhattan	2019	0.161236	Lutein
PI533852	8	51	2	Manhattan	2019	0.130044	Lutein
PI533855	12	25	1	Manhattan	2019	0.136932	Lutein
PI533855	11	41	2	Manhattan	2019	0.189247	Lutein
PI533856	6	12	1	Manhattan	2019	0.475114	Lutein
PI533856	9	37	2	Manhattan	2019	1.05747	Lutein
PI533863	13	5	1	Manhattan	2019	0.271301	Lutein
PI533863	17	54	2	Manhattan	2019	0.251931	Lutein
PI533866	8	17	1	Manhattan	2019	1.08216	Lutein
PI533866	17	33	2	Manhattan	2019	0.591476	Lutein
PI533869	17	17	1	Manhattan	2019	0.081655	Lutein
PI533869	13	34	2	Manhattan	2019	0.0722071	Lutein
PI533871	21	27	1	Manhattan	2019	0.166835	Lutein
PI533871	10	30	2	Manhattan	2019	0.166524	Lutein
PI533877	12	10	1	Manhattan	2019	4.6147	Lutein
PI533877	9	33	2	Manhattan	2019	2.81522	Lutein
PI533878	21	9	1	Manhattan	2019	1.78771	Lutein
PI533878	11	36	2	Manhattan	2019	1.13339	Lutein
PI533882	19	14	1	Manhattan	2019	0.973936	Lutein
PI533882	6	38	2	Manhattan	2019	0.577231	Lutein
PI533901	10	24	1	Manhattan	2019	1.23848	Lutein
PI533901	11	31	2	Manhattan	2019	0.863749	Lutein
PI533902	8	5	1	Manhattan	2019	0.721736	Lutein
PI533902	7	43	2	Manhattan	2019	0.727611	Lutein
PI533903	7	24	1	Manhattan	2019	0.721243	Lutein
PI533910	8	11	1	Manhattan	2019	0.437291	Lutein
PI533910	18	30	2	Manhattan	2019	0.39311	Lutein
PI533911	16	17	1	Manhattan	2019	0.352176	Lutein
PI533911	10	36	2	Manhattan	2019	0.364991	Lutein
PI533912	6	19	1	Manhattan	2019	0.465627	Lutein
PI533912	15	41	2	Manhattan	2019	0.385124	Lutein
PI533913	23	24	1	Manhattan	2019	0.283504	Lutein
PI533913	17	34	2	Manhattan	2019	0.266898	Lutein
PI533915	12	11	1	Manhattan	2019	0.0563242	Lutein
PI533915	4	50	2	Manhattan	2019	0.069771	Lutein
PI533919	8	22	1	Manhattan	2019	0.964268	Lutein
PI533919	8	38	2	Manhattan	2019	0.705087	Lutein
PI533921	7	18	1	Manhattan	2019	1.92377	Lutein
PI533921	21	38	2	Manhattan	2019	1.47664	Lutein
PI533924	15	5	1	Manhattan	2019	1.36791	Lutein
PI533924	23	45	2	Manhattan	2019	0.748304	Lutein
PI533927	11	6	1	Manhattan	2019	0.171054	Lutein
PI533927	23	38	2	Manhattan	2019	0.336384	Lutein
PI533936	21	37	2	Manhattan	2019	0.28587	Lutein
PI533937	9	3	1	Manhattan	2019	0.340627	Lutein
PI533937	20	30	2	Manhattan	2019	0.297457	Lutein
PI533938	4	3	1	Manhattan	2019	0.75935	Lutein
PI533938	7	50	2	Manhattan	2019	0.35393	Lutein
PI533940	20	21	1	Manhattan	2019	0.200196	Lutein
PI533940	6	48	2	Manhattan	2019	0.219211	Lutein
PI533943	16	19	1	Manhattan	2019	0.52832	Lutein
PI533943	14	34	2	Manhattan	2019	0.371272	Lutein
PI533948	3	7	1	Manhattan	2019	0.292068	Lutein
PI533948	17	35	2	Manhattan	2019	0.160246	Lutein
PI533949	11	37	2	Manhattan	2019	0.258216	Lutein
PI533954	17	12	1	Manhattan	2019	0.214693	Lutein
PI533954	22	32	2	Manhattan	2019	0.382369	Lutein
PI533955	14	4	1	Manhattan	2019	0.393924	Lutein
PI533955	22	34	2	Manhattan	2019	0.560273	Lutein
PI533956	4	19	1	Manhattan	2019	0.293481	Lutein
PI533957	11	14	1	Manhattan	2019	0.806599	Lutein
PI533957	17	36	2	Manhattan	2019	0.454643	Lutein
PI533961	4	4	1	Manhattan	2019	0.22021	Lutein
PI533961	8	50	2	Manhattan	2019	0.36219	Lutein
PI533962	15	13	1	Manhattan	2019	0.553705	Lutein
PI533962	13	42	2	Manhattan	2019	0.499717	Lutein
PI533964	4	17	1	Manhattan	2019	0.164592	Lutein
PI533964	15	40	2	Manhattan	2019	0.519713	Lutein
PI533965	15	21	1	Manhattan	2019	0.324629	Lutein
PI533965	21	34	2	Manhattan	2019	0.44941	Lutein
PI533967	19	11	1	Manhattan	2019	0.283597	Lutein
PI533967	11	43	2	Manhattan	2019	0.239531	Lutein
PI533970	4	32	2	Manhattan	2019	0.511657	Lutein
PI533972	4	7	1	Manhattan	2019	0.391057	Lutein
PI533972	11	45	2	Manhattan	2019	0.761889	Lutein
PI533976	13	23	1	Manhattan	2019	0.424876	Lutein
PI533976	3	31	2	Manhattan	2019	0.390556	Lutein
PI533979	13	11	1	Manhattan	2019	0.566941	Lutein
PI533979	18	37	2	Manhattan	2019	0.282471	Lutein
PI533985	18	23	1	Manhattan	2019	0.334589	Lutein
PI533986	9	7	1	Manhattan	2019	0.646591	Lutein
PI533986	8	39	2	Manhattan	2019	0.313376	Lutein
PI533989	22	5	1	Manhattan	2019	0.246594	Lutein
PI533989	20	47	2	Manhattan	2019	0.345304	Lutein
PI533991	10	19	1	Manhattan	2019	0.385483	Lutein
PI533991	3	53	2	Manhattan	2019	0.529219	Lutein
PI533996	6	17	1	Manhattan	2019	0.584796	Lutein
PI533996	18	32	2	Manhattan	2019	0.386615	Lutein
PI533997	5	6	1	Manhattan	2019	0.176131	Lutein
PI533997	5	32	2	Manhattan	2019	0.145915	Lutein
PI533998	12	22	1	Manhattan	2019	0.40662	Lutein
PI533998	14	40	2	Manhattan	2019	0.450153	Lutein
PI534009	8	23	1	Manhattan	2019	0.231248	Lutein
PI534021	17	51	2	Manhattan	2019	0.271028	Lutein
PI534028	9	14	1	Manhattan	2019	0.295415	Lutein
PI534028	22	49	2	Manhattan	2019	0.294306	Lutein
PI534037	10	22	1	Manhattan	2019	0.470731	Lutein
PI534037	21	43	2	Manhattan	2019	0.401208	Lutein
PI534046	3	11	1	Manhattan	2019	0.382015	Lutein
PI534046	17	48	2	Manhattan	2019	0.152351	Lutein
PI534047	11	15	1	Manhattan	2019	0.589888	Lutein
PI534047	11	50	2	Manhattan	2019	0.998192	Lutein
PI534053	7	15	1	Manhattan	2019	0.384515	Lutein
PI534053	22	43	2	Manhattan	2019	0.323882	Lutein
PI534054	17	26	1	Manhattan	2019	0.205639	Lutein
PI534054	14	37	2	Manhattan	2019	0.133497	Lutein
PI534063	12	43	2	Manhattan	2019	0.212683	Lutein
PI534070	11	27	1	Manhattan	2019	0.180695	Lutein
PI534070	10	45	2	Manhattan	2019	0.207374	Lutein
PI534075	5	5	1	Manhattan	2019	2.18872	Lutein
PI534079	21	10	1	Manhattan	2019	0.43955	Lutein
PI534079	11	49	2	Manhattan	2019	0.628924	Lutein
PI534088	10	7	1	Manhattan	2019	2.74391	Lutein
PI534088	8	47	2	Manhattan	2019	3.60649	Lutein
PI534092	5	15	1	Manhattan	2019	3.53683	Lutein
PI534092	17	45	2	Manhattan	2019	2.8666	Lutein
PI534096	18	27	1	Manhattan	2019	0.246811	Lutein
PI534096	14	41	2	Manhattan	2019	0.239038	Lutein
PI534097	18	42	2	Manhattan	2019	0.16827	Lutein
PI534099	6	53	2	Manhattan	2019	0.244754	Lutein
PI534101	18	13	1	Manhattan	2019	0.480637	Lutein
PI534101	20	53	2	Manhattan	2019	0.345169	Lutein
PI534104	14	18	1	Manhattan	2019	0.255235	Lutein
PI534104	7	45	2	Manhattan	2019	0.260588	Lutein
PI534105	14	22	1	Manhattan	2019	0.290969	Lutein
PI534105	13	30	2	Manhattan	2019	0.363753	Lutein
PI534108	9	22	1	Manhattan	2019	0.358312	Lutein
PI534108	8	52	2	Manhattan	2019	0.380539	Lutein
PI534112	13	22	1	Manhattan	2019	0.618055	Lutein
PI534112	10	39	2	Manhattan	2019	0.405805	Lutein
PI534114	9	10	1	Manhattan	2019	1.2028	Lutein
PI534114	19	51	2	Manhattan	2019	0.736624	Lutein
PI534115	9	47	2	Manhattan	2019	0.368703	Lutein
PI534116	5	7	1	Manhattan	2019	0.737617	Lutein
PI534116	7	37	2	Manhattan	2019	0.362902	Lutein
PI534117	8	18	1	Manhattan	2019	0.507998	Lutein
PI534123	7	22	1	Manhattan	2019	1.17689	Lutein
PI534123	20	37	2	Manhattan	2019	0.478478	Lutein
PI534124	13	18	1	Manhattan	2019	1.51793	Lutein
PI534124	9	46	2	Manhattan	2019	0.898377	Lutein
PI534127	7	21	1	Manhattan	2019	0.849596	Lutein
PI534128	7	38	2	Manhattan	2019	1.4204	Lutein
PI534132	22	25	1	Manhattan	2019	0.678296	Lutein
PI534132	11	30	2	Manhattan	2019	0.977873	Lutein
PI534133	8	15	1	Manhattan	2019	0.501859	Lutein
PI534135	11	39	2	Manhattan	2019	0.561583	Lutein
PI534137	7	54	2	Manhattan	2019	0.913916	Lutein
PI534138	18	20	1	Manhattan	2019	1.07532	Lutein
PI534139	4	18	1	Manhattan	2019	0.325648	Lutein
PI534139	21	53	2	Manhattan	2019	0.315125	Lutein
PI534144	9	48	2	Manhattan	2019	2.01885	Lutein
PI534145	22	26	1	Manhattan	2019	0.229887	Lutein
PI534148	23	26	1	Manhattan	2019	0.546528	Lutein
PI534148	12	34	2	Manhattan	2019	0.607333	Lutein
PI534155	22	12	1	Manhattan	2019	1.67866	Lutein
PI534157	12	32	2	Manhattan	2019	0.22088	Lutein
PI534163	10	16	1	Manhattan	2019	1.41069	Lutein
PI534163	21	45	2	Manhattan	2019	0.852849	Lutein
PI534167	19	20	1	Manhattan	2019	0.541325	Lutein
PI534167	12	35	2	Manhattan	2019	0.216302	Lutein
PI542406	20	16	1	Manhattan	2019	0.356517	Lutein
PI542718	5	19	1	Manhattan	2019	0.34151	Lutein
PI548797	18	17	1	Manhattan	2019	1.13488	Lutein
PI552856	21	19	1	Manhattan	2019	0.34188	Lutein
PI552856	14	44	2	Manhattan	2019	0.234063	Lutein
PI552861	13	14	1	Manhattan	2019	0.923677	Lutein
PI552861	22	45	2	Manhattan	2019	0.263759	Lutein
PI560493	5	9	1	Manhattan	2019	0.373685	Lutein
PI560493	4	49	2	Manhattan	2019	1.32546	Lutein
PI561071	8	21	1	Manhattan	2019	0.862856	Lutein
PI561071	23	39	2	Manhattan	2019	0.371039	Lutein
PI561072	12	9	1	Manhattan	2019	1.09095	Lutein
PI561072	8	35	2	Manhattan	2019	0.431712	Lutein
PI561073	20	12	1	Manhattan	2019	0.258422	Lutein
PI561073	22	50	2	Manhattan	2019	0.256944	Lutein
PI561472	4	9	1	Manhattan	2019	0.388442	Lutein
PI561472	20	50	2	Manhattan	2019	0.245691	Lutein
PI562712	11	20	1	Manhattan	2019	1.12955	Lutein
PI562777	3	6	1	Manhattan	2019	0.216069	Lutein
PI562777	7	34	2	Manhattan	2019	0.989199	Lutein
PI563068	19	3	1	Manhattan	2019	1.29363	Lutein
PI563068	13	54	2	Manhattan	2019	1.69815	Lutein
PI563392	4	6	1	Manhattan	2019	1.49233	Lutein
PI563398	4	27	1	Manhattan	2019	1.56202	Lutein
PI563398	14	48	2	Manhattan	2019	1.78602	Lutein
PI563409	6	6	1	Manhattan	2019	2.04461	Lutein
PI563409	15	45	2	Manhattan	2019	0.264348	Lutein
PI563430	19	16	1	Manhattan	2019	1.32149	Lutein
PI563430	9	49	2	Manhattan	2019	1.22996	Lutein
PI563447	9	30	2	Manhattan	2019	0.812451	Lutein
PI563448	17	16	1	Manhattan	2019	0.658563	Lutein
PI563448	8	49	2	Manhattan	2019	1.02961	Lutein
PI563449	9	6	1	Manhattan	2019	0.970035	Lutein
PI563449	22	40	2	Manhattan	2019	0.589273	Lutein
PI563450	9	26	1	Manhattan	2019	1.86706	Lutein
PI563452	5	25	1	Manhattan	2019	0.796923	Lutein
PI563452	10	32	2	Manhattan	2019	1.97667	Lutein
PI563453	8	54	2	Manhattan	2019	1.01717	Lutein
PI563454	20	24	1	Manhattan	2019	0.744355	Lutein
PI563454	3	54	2	Manhattan	2019	0.732754	Lutein
PI563455	16	8	1	Manhattan	2019	2.26311	Lutein
PI563457	8	26	1	Manhattan	2019	0.645139	Lutein
PI563457	5	37	2	Manhattan	2019	0.845238	Lutein
PI563485	14	12	1	Manhattan	2019	0.392853	Lutein
PI563485	8	34	2	Manhattan	2019	0.460531	Lutein
PI563638	13	25	1	Manhattan	2019	0.65586	Lutein
PI563638	9	43	2	Manhattan	2019	0.54757	Lutein
PI564163	3	21	1	Manhattan	2019	0.34067	Lutein
PI564164	10	3	1	Manhattan	2019	0.485596	Lutein
PI564165	6	18	1	Manhattan	2019	0.563238	Lutein
PI564165	6	30	2	Manhattan	2019	0.214531	Lutein
PI565120	14	14	1	Manhattan	2019	0.56044	Lutein
PI565120	12	47	2	Manhattan	2019	0.308336	Lutein
PI565121	8	27	1	Manhattan	2019	0.15156	Lutein
PI565121	9	40	2	Manhattan	2019	0.240107	Lutein
PI565123	7	8	1	Manhattan	2019	1.25555	Lutein
PI565123	23	32	2	Manhattan	2019	2.15301	Lutein
PI566819	12	18	1	Manhattan	2019	0.441115	Lutein
PI569812	22	42	2	Manhattan	2019	0.900484	Lutein
PI574455	8	13	1	Manhattan	2019	0.577901	Lutein
PI574455	10	53	2	Manhattan	2019	0.259574	Lutein
PI576130	7	10	1	Manhattan	2019	0.715184	Lutein
PI576332	22	3	1	Manhattan	2019	0.229599	Lutein
PI576332	16	50	2	Manhattan	2019	0.573637	Lutein
PI576333	13	7	1	Manhattan	2019	0.136296	Lutein
PI576339	4	15	1	Manhattan	2019	0.647899	Lutein
PI576340	19	19	1	Manhattan	2019	0.338462	Lutein
PI576340	16	32	2	Manhattan	2019	0.298261	Lutein
PI576345	11	25	1	Manhattan	2019	0.65879	Lutein
PI576347	6	42	2	Manhattan	2019	0.538931	Lutein
PI576348	6	39	2	Manhattan	2019	0.510581	Lutein
PI576349	9	52	2	Manhattan	2019	0.502591	Lutein
PI576350	4	42	2	Manhattan	2019	0.230916	Lutein
PI576352	4	16	1	Manhattan	2019	0.250582	Lutein
PI576352	5	46	2	Manhattan	2019	0.236317	Lutein
PI576364	3	20	1	Manhattan	2019	0.657576	Lutein
PI576373	19	41	2	Manhattan	2019	0.466059	Lutein
PI576375	14	20	1	Manhattan	2019	0.72989	Lutein
PI576376	3	22	1	Manhattan	2019	0.77052	Lutein
PI576376	6	54	2	Manhattan	2019	0.558068	Lutein
PI576380	20	19	1	Manhattan	2019	0.210001	Lutein
PI576381	23	6	1	Manhattan	2019	0.529097	Lutein
PI576381	14	52	2	Manhattan	2019	0.241905	Lutein
PI576385	9	9	1	Manhattan	2019	0.366419	Lutein
PI576386	16	20	1	Manhattan	2019	0.639088	Lutein
PI576386	15	30	2	Manhattan	2019	0.454922	Lutein
PI576387	13	13	1	Manhattan	2019	0.394865	Lutein
PI576387	8	40	2	Manhattan	2019	0.680335	Lutein
PI576390	5	12	1	Manhattan	2019	0.188002	Lutein
PI576393	10	8	1	Manhattan	2019	0.288536	Lutein
PI576393	23	53	2	Manhattan	2019	0.28076	Lutein
PI576394	4	10	1	Manhattan	2019	0.352016	Lutein
PI576394	14	36	2	Manhattan	2019	0.236421	Lutein
PI576396	4	5	1	Manhattan	2019	0.570071	Lutein
PI576399	23	4	1	Manhattan	2019	0.622141	Lutein
PI576399	15	47	2	Manhattan	2019	0.636179	Lutein
PI576401	16	14	1	Manhattan	2019	0.259845	Lutein
PI576401	7	44	2	Manhattan	2019	0.341055	Lutein
PI576418	8	7	1	Manhattan	2019	0.389231	Lutein
PI576422	20	9	1	Manhattan	2019	0.245354	Lutein
PI576422	5	45	2	Manhattan	2019	0.306186	Lutein
PI576425	20	26	1	Manhattan	2019	0.619371	Lutein
PI576425	6	47	2	Manhattan	2019	0.817328	Lutein
PI576426	9	4	1	Manhattan	2019	1.35404	Lutein
PI576426	12	52	2	Manhattan	2019	1.6891	Lutein
PI576428	7	3	1	Manhattan	2019	0.283606	Lutein
PI576428	5	40	2	Manhattan	2019	0.179525	Lutein
PI576434	20	20	1	Manhattan	2019	0.170854	Lutein
PI576435	7	14	1	Manhattan	2019	0.557534	Lutein
PI576437	18	24	1	Manhattan	2019	0.652866	Lutein
PI576437	13	40	2	Manhattan	2019	0.386679	Lutein
PI585291	13	19	1	Manhattan	2019	1.05456	Lutein
PI585291	7	35	2	Manhattan	2019	0.644582	Lutein
PI585295	14	13	1	Manhattan	2019	0.400728	Lutein
PI585346	19	12	1	Manhattan	2019	0.848145	Lutein
PI585346	16	41	2	Manhattan	2019	0.568864	Lutein
PI585347	3	13	1	Manhattan	2019	2.0899	Lutein
PI585348	8	19	1	Manhattan	2019	1.32647	Lutein
PI585349	21	18	1	Manhattan	2019	0.714001	Lutein
PI585349	19	45	2	Manhattan	2019	0.655819	Lutein
PI585350	22	13	1	Manhattan	2019	0.617763	Lutein
PI585350	21	46	2	Manhattan	2019	0.437705	Lutein
PI585351	10	23	1	Manhattan	2019	1.29421	Lutein
PI585351	11	32	2	Manhattan	2019	0.198064	Lutein
PI585353	21	25	1	Manhattan	2019	1.24464	Lutein
PI585353	21	32	2	Manhattan	2019	0.613193	Lutein
PI585355	20	11	1	Manhattan	2019	0.830382	Lutein
PI585355	14	30	2	Manhattan	2019	0.851208	Lutein
PI585359	11	38	2	Manhattan	2019	0.484761	Lutein
PI585363	16	27	1	Manhattan	2019	1.51083	Lutein
PI585363	6	40	2	Manhattan	2019	0.523746	Lutein
PI585365	14	15	1	Manhattan	2019	1.07071	Lutein
PI585365	22	37	2	Manhattan	2019	1.01965	Lutein
PI585369	17	9	1	Manhattan	2019	1.52525	Lutein
PI585369	20	35	2	Manhattan	2019	1.49185	Lutein
PI585373	12	7	1	Manhattan	2019	0.410535	Lutein
PI585373	21	33	2	Manhattan	2019	0.756401	Lutein
PI585374	5	24	1	Manhattan	2019	0.856114	Lutein
PI585374	14	43	2	Manhattan	2019	0.759804	Lutein
PI585376	19	18	1	Manhattan	2019	0.601886	Lutein
PI585376	19	44	2	Manhattan	2019	1.26425	Lutein
PI585379	5	10	1	Manhattan	2019	1.35417	Lutein
PI585379	14	50	2	Manhattan	2019	0.368907	Lutein
PI586046	8	20	1	Manhattan	2019	0.307431	Lutein
PI586046	22	53	2	Manhattan	2019	0.749588	Lutein
PI595699	16	3	1	Manhattan	2019	0.357503	Lutein
PI595702	23	18	1	Manhattan	2019	0.742359	Lutein
PI595702	11	51	2	Manhattan	2019	0.307482	Lutein
PI595714	8	10	1	Manhattan	2019	0.395404	Lutein
PI595714	20	45	2	Manhattan	2019	0.544192	Lutein
PI595718	10	20	1	Manhattan	2019	0.166456	Lutein
PI595720	21	26	1	Manhattan	2019	0.710223	Lutein
PI595739	16	22	1	Manhattan	2019	0.312392	Lutein
PI595740	13	3	1	Manhattan	2019	0.959376	Lutein
PI595740	4	43	2	Manhattan	2019	0.945814	Lutein
PI595743	3	15	1	Manhattan	2019	0.352129	Lutein
PI595743	16	54	2	Manhattan	2019	0.35538	Lutein
PI595745	9	15	1	Manhattan	2019	0.686042	Lutein
PI595745	10	46	2	Manhattan	2019	0.66513	Lutein
PI597945	21	3	1	Manhattan	2019	0.164286	Lutein
PI597945	16	46	2	Manhattan	2019	0.239568	Lutein
PI597950	6	21	1	Manhattan	2019	0.242298	Lutein
PI597950	22	36	2	Manhattan	2019	0.265372	Lutein
PI597952	21	22	1	Manhattan	2019	0.337272	Lutein
PI597952	23	54	2	Manhattan	2019	0.578798	Lutein
PI597957	18	8	1	Manhattan	2019	0.232701	Lutein
PI597957	19	42	2	Manhattan	2019	0.210045	Lutein
PI597958	5	13	1	Manhattan	2019	0.252564	Lutein
PI597960	12	14	1	Manhattan	2019	0.575551	Lutein
PI597960	21	50	2	Manhattan	2019	0.34251	Lutein
PI597964	7	16	1	Manhattan	2019	0.27069	Lutein
PI597964	3	43	2	Manhattan	2019	0.340686	Lutein
PI597965	4	14	1	Manhattan	2019	0.562521	Lutein
PI597965	22	48	2	Manhattan	2019	0.356053	Lutein
PI597966	3	16	1	Manhattan	2019	0.288794	Lutein
PI597968	15	23	1	Manhattan	2019	0.624694	Lutein
PI597968	19	30	2	Manhattan	2019	0.51242	Lutein
PI597971	17	7	1	Manhattan	2019	0.690647	Lutein
PI597971	18	36	2	Manhattan	2019	0.483296	Lutein
PI597972	8	9	1	Manhattan	2019	0.675797	Lutein
PI597973	16	7	1	Manhattan	2019	0.936916	Lutein
PI597976	7	12	1	Manhattan	2019	0.843932	Lutein
PI597976	15	35	2	Manhattan	2019	0.137276	Lutein
PI597980	14	16	1	Manhattan	2019	0.328897	Lutein
PI597980	23	35	2	Manhattan	2019	1.31494	Lutein
PI597982	3	5	1	Manhattan	2019	0.568741	Lutein
PI597982	17	43	2	Manhattan	2019	0.71843	Lutein
PI598069	10	13	1	Manhattan	2019	0.748199	Lutein
PI601816	23	10	1	Manhattan	2019	0.189077	Lutein
PI607931	6	14	1	Manhattan	2019	0.470258	Lutein
PI607931	7	42	2	Manhattan	2019	0.451482	Lutein
PI613536	19	17	1	Manhattan	2019	3.17051	Lutein
PI613536	12	46	2	Manhattan	2019	2.08819	Lutein
PI629034	18	46	2	Manhattan	2019	0.663639	Lutein
PI629040	15	19	1	Manhattan	2019	0.709385	Lutein
PI641824	15	44	2	Manhattan	2019	0.849483	Lutein
PI641836	8	32	2	Manhattan	2019	0.36033	Lutein
PI641849	15	14	1	Manhattan	2019	0.515291	Lutein
PI641849	5	44	2	Manhattan	2019	0.692857	Lutein
PI641874	22	39	2	Manhattan	2019	0.43678	Lutein
PI642791	19	21	1	Manhattan	2019	1.28525	Lutein
PI642793	9	42	2	Manhattan	2019	0.620268	Lutein
PI642992	6	16	1	Manhattan	2019	0.442294	Lutein
PI642992	12	30	2	Manhattan	2019	0.294598	Lutein
PI642998	16	5	1	Manhattan	2019	1.66709	Lutein
PI651492	14	45	2	Manhattan	2019	0.515079	Lutein
PI651496	23	11	1	Manhattan	2019	0.829261	Lutein
PI651496	21	44	2	Manhattan	2019	1.11202	Lutein
PI653616	12	17	1	Manhattan	2019	0.352027	Lutein
PI653616	5	49	2	Manhattan	2019	0.771377	Lutein
PI653617	23	3	1	Manhattan	2019	0.408787	Lutein
PI653617	19	36	2	Manhattan	2019	0.238868	Lutein
PI655970	16	15	1	Manhattan	2019	0.446397	Lutein
PI655970	6	44	2	Manhattan	2019	0.608055	Lutein
PI655972	20	7	1	Manhattan	2019	0.250579	Lutein
PI655972	3	34	2	Manhattan	2019	0.418111	Lutein
PI655973	19	23	1	Manhattan	2019	0.554655	Lutein
PI655975	10	44	2	Manhattan	2019	0.585689	Lutein
PI655976	3	39	2	Manhattan	2019	0.254754	Lutein
PI655977	19	22	1	Manhattan	2019	0.572926	Lutein
PI655979	9	35	2	Manhattan	2019	0.534383	Lutein
PI655980	15	3	1	Manhattan	2019	0.762898	Lutein
PI655981	10	27	1	Manhattan	2019	0.645686	Lutein
PI655981	3	41	2	Manhattan	2019	0.28943	Lutein
PI655982	19	8	1	Manhattan	2019	0.217894	Lutein
PI655982	17	52	2	Manhattan	2019	0.53148	Lutein
PI655983	6	11	1	Manhattan	2019	0.464871	Lutein
PI655983	15	48	2	Manhattan	2019	0.564399	Lutein
PI655984	11	5	1	Manhattan	2019	0.562525	Lutein
PI655984	13	48	2	Manhattan	2019	0.7332	Lutein
PI655985	19	24	1	Manhattan	2019	0.687267	Lutein
PI655985	22	51	2	Manhattan	2019	0.32963	Lutein
PI655986	21	6	1	Manhattan	2019	0.521736	Lutein
PI655986	7	46	2	Manhattan	2019	0.930439	Lutein
PI655987	19	25	1	Manhattan	2019	0.38453	Lutein
PI655987	23	48	2	Manhattan	2019	0.221527	Lutein
PI655988	10	25	1	Manhattan	2019	0.667968	Lutein
PI655988	8	53	2	Manhattan	2019	0.279705	Lutein
PI655989	5	4	1	Manhattan	2019	0.734532	Lutein
PI655989	16	49	2	Manhattan	2019	2.02471	Lutein
PI655990	12	21	1	Manhattan	2019	0.526383	Lutein
PI655990	23	46	2	Manhattan	2019	0.719767	Lutein
PI655991	14	17	1	Manhattan	2019	0.435803	Lutein
PI655991	3	50	2	Manhattan	2019	0.394011	Lutein
PI655992	8	25	1	Manhattan	2019	0.347072	Lutein
PI655993	18	14	1	Manhattan	2019	0.368446	Lutein
PI655993	13	31	2	Manhattan	2019	0.791238	Lutein
PI655995	11	3	1	Manhattan	2019	0.775958	Lutein
PI655995	5	50	2	Manhattan	2019	0.84381	Lutein
PI655997	23	27	1	Manhattan	2019	1.45363	Lutein
PI655997	12	44	2	Manhattan	2019	0.297313	Lutein
PI655998	9	13	1	Manhattan	2019	0.378369	Lutein
PI655998	20	54	2	Manhattan	2019	0.272225	Lutein
PI655999	6	10	1	Manhattan	2019	0.525128	Lutein
PI656000	21	15	1	Manhattan	2019	0.486552	Lutein
PI656001	10	5	1	Manhattan	2019	0.671326	Lutein
PI656001	6	50	2	Manhattan	2019	0.351113	Lutein
PI656002	18	19	1	Manhattan	2019	0.892437	Lutein
PI656003	23	12	1	Manhattan	2019	1.77006	Lutein
PI656004	14	11	1	Manhattan	2019	2.4646	Lutein
PI656004	11	52	2	Manhattan	2019	1.17249	Lutein
PI656005	19	4	1	Manhattan	2019	0.502212	Lutein
PI656005	14	33	2	Manhattan	2019	0.267979	Lutein
PI656007	21	20	1	Manhattan	2019	0.223875	Lutein
PI656007	4	40	2	Manhattan	2019	0.232061	Lutein
PI656008	11	12	1	Manhattan	2019	0.202007	Lutein
PI656009	15	7	1	Manhattan	2019	0.220147	Lutein
PI656009	19	54	2	Manhattan	2019	0.477216	Lutein
PI656010	15	6	1	Manhattan	2019	1.60441	Lutein
PI656010	21	39	2	Manhattan	2019	1.05888	Lutein
PI656011	17	4	1	Manhattan	2019	0.961598	Lutein
PI656011	12	36	2	Manhattan	2019	0.329324	Lutein
PI656012	6	3	1	Manhattan	2019	0.646361	Lutein
PI656012	3	35	2	Manhattan	2019	0.927483	Lutein
PI656014	20	5	1	Manhattan	2019	0.715019	Lutein
PI656014	8	46	2	Manhattan	2019	0.40048	Lutein
PI656015	7	5	1	Manhattan	2019	0.359157	Lutein
PI656015	20	48	2	Manhattan	2019	0.893591	Lutein
PI656016	22	4	1	Manhattan	2019	0.219812	Lutein
PI656016	10	50	2	Manhattan	2019	0.299207	Lutein
PI656017	5	52	2	Manhattan	2019	0.0858734	Lutein
PI656018	5	27	1	Manhattan	2019	0.820961	Lutein
PI656018	6	34	2	Manhattan	2019	0.497036	Lutein
PI656019	20	44	2	Manhattan	2019	0.621797	Lutein
PI656022	9	24	1	Manhattan	2019	0.419043	Lutein
PI656022	7	49	2	Manhattan	2019	0.43701	Lutein
PI656023	6	26	1	Manhattan	2019	0.179946	Lutein
PI656023	22	54	2	Manhattan	2019	0.131313	Lutein
PI656024	17	24	1	Manhattan	2019	0.919302	Lutein
PI656028	19	27	1	Manhattan	2019	0.212989	Lutein
PI656028	11	48	2	Manhattan	2019	0.22032	Lutein
PI656029	16	11	1	Manhattan	2019	0.306411	Lutein
PI656031	6	24	1	Manhattan	2019	0.106788	Lutein
PI656031	3	48	2	Manhattan	2019	0.163177	Lutein
PI656032	12	13	1	Manhattan	2019	0.247415	Lutein
PI656032	22	30	2	Manhattan	2019	0.0711639	Lutein
PI656033	23	25	1	Manhattan	2019	1.34566	Lutein
PI656034	23	23	1	Manhattan	2019	0.260169	Lutein
PI656034	16	47	2	Manhattan	2019	0.200518	Lutein
PI656035	16	43	2	Manhattan	2019	0.206683	Lutein
PI656036	14	24	1	Manhattan	2019	0.674519	Lutein
PI656036	6	36	2	Manhattan	2019	0.140982	Lutein
PI656037	18	9	1	Manhattan	2019	0.158455	Lutein
PI656037	18	51	2	Manhattan	2019	0.0808728	Lutein
PI656038	12	19	1	Manhattan	2019	0.445503	Lutein
PI656038	15	42	2	Manhattan	2019	0.459762	Lutein
PI656039	10	14	1	Manhattan	2019	0.227526	Lutein
PI656039	7	53	2	Manhattan	2019	0.168693	Lutein
PI656040	23	5	1	Manhattan	2019	1.72341	Lutein
PI656042	15	16	1	Manhattan	2019	0.266488	Lutein
PI656043	4	22	1	Manhattan	2019	0.173536	Lutein
PI656043	21	31	2	Manhattan	2019	0.159889	Lutein
PI656044	3	25	1	Manhattan	2019	0.167965	Lutein
PI656044	18	35	2	Manhattan	2019	0.316072	Lutein
PI656046	18	4	1	Manhattan	2019	0.358154	Lutein
PI656046	17	32	2	Manhattan	2019	0.268608	Lutein
PI656047	13	27	1	Manhattan	2019	0.325597	Lutein
PI656047	18	33	2	Manhattan	2019	0.506074	Lutein
PI656048	12	15	1	Manhattan	2019	0.333157	Lutein
PI656048	3	37	2	Manhattan	2019	0.476248	Lutein
PI656049	12	5	1	Manhattan	2019	0.357919	Lutein
PI656049	6	43	2	Manhattan	2019	0.763938	Lutein
PI656050	10	9	1	Manhattan	2019	0.726103	Lutein
PI656050	11	35	2	Manhattan	2019	0.253938	Lutein
PI656052	5	22	1	Manhattan	2019	0.5319	Lutein
PI656052	7	33	2	Manhattan	2019	0.328842	Lutein
PI656053	21	8	1	Manhattan	2019	0.324976	Lutein
PI656055	9	12	1	Manhattan	2019	0.146648	Lutein
PI656055	5	35	2	Manhattan	2019	0.463967	Lutein
PI656056	18	22	1	Manhattan	2019	0.243395	Lutein
PI656056	18	41	2	Manhattan	2019	0.21901	Lutein
PI656057	3	23	1	Manhattan	2019	0.535393	Lutein
PI656057	11	46	2	Manhattan	2019	0.358626	Lutein
PI656058	10	11	1	Manhattan	2019	0.216703	Lutein
PI656059	17	21	1	Manhattan	2019	0.255767	Lutein
PI656059	5	34	2	Manhattan	2019	0.501179	Lutein
PI656060	5	17	1	Manhattan	2019	0.293073	Lutein
PI656061	8	3	1	Manhattan	2019	1.52813	Lutein
PI656061	9	45	2	Manhattan	2019	0.244651	Lutein
PI656062	3	17	1	Manhattan	2019	0.295007	Lutein
PI656062	23	41	2	Manhattan	2019	0.183868	Lutein
PI656064	3	14	1	Manhattan	2019	0.164348	Lutein
PI656065	23	13	1	Manhattan	2019	0.398084	Lutein
PI656065	11	44	2	Manhattan	2019	0.309099	Lutein
PI656068	21	24	1	Manhattan	2019	0.218141	Lutein
PI656068	14	35	2	Manhattan	2019	0.336708	Lutein
PI656070	18	7	1	Manhattan	2019	0.760106	Lutein
PI656070	23	37	2	Manhattan	2019	0.206931	Lutein
PI656071	16	9	1	Manhattan	2019	0.804457	Lutein
PI656071	21	48	2	Manhattan	2019	0.536211	Lutein
PI656072	12	4	1	Manhattan	2019	0.498362	Lutein
PI656072	3	45	2	Manhattan	2019	0.518673	Lutein
PI656073	11	9	1	Manhattan	2019	0.207399	Lutein
PI656074	3	8	1	Manhattan	2019	0.174168	Lutein
PI656074	15	46	2	Manhattan	2019	0.184279	Lutein
PI656075	6	22	1	Manhattan	2019	0.14366	Lutein
PI656075	21	54	2	Manhattan	2019	0.0978027	Lutein
PI656076	17	19	1	Manhattan	2019	0.18036	Lutein
PI656076	9	51	2	Manhattan	2019	0.233399	Lutein
PI656077	15	18	1	Manhattan	2019	0.327293	Lutein
PI656077	11	33	2	Manhattan	2019	0.264234	Lutein
PI656078	21	51	2	Manhattan	2019	0.226934	Lutein
PI656079	19	5	1	Manhattan	2019	0.208763	Lutein
PI656079	11	53	2	Manhattan	2019	0.301646	Lutein
PI656080	4	26	1	Manhattan	2019	0.0273204	Lutein
PI656080	10	38	2	Manhattan	2019	0.060993	Lutein
PI656081	20	8	1	Manhattan	2019	0.291421	Lutein
PI656081	12	37	2	Manhattan	2019	0.182108	Lutein
PI656082	22	33	2	Manhattan	2019	0.904024	Lutein
PI656083	11	19	1	Manhattan	2019	0.458242	Lutein
PI656085	10	54	2	Manhattan	2019	0.264796	Lutein
PI656086	14	39	2	Manhattan	2019	0.670187	Lutein
PI656087	4	21	1	Manhattan	2019	0.615797	Lutein
PI656088	4	8	1	Manhattan	2019	0.836859	Lutein
PI656088	15	53	2	Manhattan	2019	0.739216	Lutein
PI656089	17	14	1	Manhattan	2019	0.733118	Lutein
PI656089	15	51	2	Manhattan	2019	0.512236	Lutein
PI656090	20	25	1	Manhattan	2019	0.652963	Lutein
PI656090	3	44	2	Manhattan	2019	0.588566	Lutein
PI656091	13	33	2	Manhattan	2019	1.84295	Lutein
PI656092	13	21	1	Manhattan	2019	1.05462	Lutein
PI656093	6	51	2	Manhattan	2019	0.159677	Lutein
PI656094	15	25	1	Manhattan	2019	0.18074	Lutein
PI656094	21	35	2	Manhattan	2019	0.174083	Lutein
PI656095	10	6	1	Manhattan	2019	1.18765	Lutein
PI656095	5	33	2	Manhattan	2019	1.34816	Lutein
PI656096	15	10	1	Manhattan	2019	2.3654	Lutein
PI656096	5	38	2	Manhattan	2019	1.73112	Lutein
PI656097	17	11	1	Manhattan	2019	0.607078	Lutein
PI656097	11	42	2	Manhattan	2019	0.534313	Lutein
PI656098	21	11	1	Manhattan	2019	0.1853	Lutein
PI656098	23	31	2	Manhattan	2019	0.264285	Lutein
PI656102	5	26	1	Manhattan	2019	0.654977	Lutein
PI656103	23	44	2	Manhattan	2019	0.340779	Lutein
PI656104	5	42	2	Manhattan	2019	0.699343	Lutein
PI656105	13	8	1	Manhattan	2019	0.376312	Lutein
PI656105	10	37	2	Manhattan	2019	0.526229	Lutein
PI656106	22	6	1	Manhattan	2019	0.702133	Lutein
PI656106	19	37	2	Manhattan	2019	2.45867	Lutein
PI656107	14	26	1	Manhattan	2019	0.585267	Lutein
PI656107	10	35	2	Manhattan	2019	0.396541	Lutein
PI656108	10	21	1	Manhattan	2019	0.210095	Lutein
PI656108	10	41	2	Manhattan	2019	0.167668	Lutein
PI656109	14	6	1	Manhattan	2019	1.04415	Lutein
PI656109	16	39	2	Manhattan	2019	0.844602	Lutein
PI656110	10	26	1	Manhattan	2019	0.80021	Lutein
PI656110	4	37	2	Manhattan	2019	0.571513	Lutein
PI656111	3	27	1	Manhattan	2019	0.363803	Lutein
PI656111	19	34	2	Manhattan	2019	0.40023	Lutein
PI656112	13	35	2	Manhattan	2019	0.229548	Lutein
PI656113	20	27	1	Manhattan	2019	0.465086	Lutein
PI656113	20	31	2	Manhattan	2019	0.365623	Lutein
PI656114	15	20	1	Manhattan	2019	0.707705	Lutein
PI656114	17	42	2	Manhattan	2019	0.315095	Lutein
PI656115	15	17	1	Manhattan	2019	0.17196	Lutein
PI656115	22	47	2	Manhattan	2019	0.119224	Lutein
PI656117	9	20	1	Manhattan	2019	0.186596	Lutein
PI656117	4	39	2	Manhattan	2019	0.295517	Lutein
PI656118	14	9	1	Manhattan	2019	0.958473	Lutein
PI656118	23	43	2	Manhattan	2019	0.630164	Lutein
PI656119	11	23	1	Manhattan	2019	0.612184	Lutein
PI656119	16	45	2	Manhattan	2019	0.815049	Lutein
PI656120	14	19	1	Manhattan	2019	0.34605	Lutein
PI656120	18	54	2	Manhattan	2019	0.261454	Lutein
PI656121	13	20	1	Manhattan	2019	0.239484	Lutein
PI656121	18	31	2	Manhattan	2019	0.25426	Lutein
PI659691	11	21	1	Manhattan	2019	0.996522	Lutein
PI659693	8	4	1	Manhattan	2019	0.453348	Lutein
PI659693	12	33	2	Manhattan	2019	1.41517	Lutein
PI659694	17	5	1	Manhattan	2019	0.375578	Lutein
PI659694	9	53	2	Manhattan	2019	0.464222	Lutein
PI659695	7	17	1	Manhattan	2019	0.799168	Lutein
PI659695	9	36	2	Manhattan	2019	1.13947	Lutein
PI659696	3	4	1	Manhattan	2019	0.567567	Lutein
PI659696	22	41	2	Manhattan	2019	1.40115	Lutein
PI659753	22	8	1	Manhattan	2019	0.216101	Lutein
PI152651	14	5	1	Manhattan	2019	0.0851249	Zeaxanthin
PI152651	12	42	2	Manhattan	2019	0.0703236	Zeaxanthin
PI17548	7	19	1	Manhattan	2019	0.0745723	Zeaxanthin
PI17548	10	33	2	Manhattan	2019	0.0659587	Zeaxanthin
PI24969	21	21	1	Manhattan	2019	0.166705	Zeaxanthin
PI24969	5	30	2	Manhattan	2019	0.143013	Zeaxanthin
PI276837	16	23	1	Manhattan	2019	0.18457	Zeaxanthin
PI276837	22	31	2	Manhattan	2019	0.109611	Zeaxanthin
PI291234	21	5	1	Manhattan	2019	0.157769	Zeaxanthin
PI291234	22	46	2	Manhattan	2019	0.107919	Zeaxanthin
PI291235	19	9	1	Manhattan	2019	0.174401	Zeaxanthin
PI297247	5	21	1	Manhattan	2019	0.213194	Zeaxanthin
PI297247	5	51	2	Manhattan	2019	0.155658	Zeaxanthin
PI329435	12	24	1	Manhattan	2019	0.232401	Zeaxanthin
PI329435	8	31	2	Manhattan	2019	0.158226	Zeaxanthin
PI329440	11	17	1	Manhattan	2019	0.108661	Zeaxanthin
PI329440	19	31	2	Manhattan	2019	0.105739	Zeaxanthin
PI34911	20	17	1	Manhattan	2019	0.270755	Zeaxanthin
PI34911	14	32	2	Manhattan	2019	0.288845	Zeaxanthin
PI35038	22	14	1	Manhattan	2019	0.104489	Zeaxanthin
PI35038	13	53	2	Manhattan	2019	0.0850406	Zeaxanthin
PI457747	4	12	1	Manhattan	2019	0.180473	Zeaxanthin
PI48770	15	8	1	Manhattan	2019	0.077743	Zeaxanthin
PI48770	10	47	2	Manhattan	2019	0.0941077	Zeaxanthin
PI508372	21	7	1	Manhattan	2019	0.465624	Zeaxanthin
PI508372	5	53	2	Manhattan	2019	0.378131	Zeaxanthin
PI510709	13	39	2	Manhattan	2019	0.0758083	Zeaxanthin
PI510904	13	26	1	Manhattan	2019	0.127504	Zeaxanthin
PI510904	3	47	2	Manhattan	2019	0.126206	Zeaxanthin
PI510917	23	20	1	Manhattan	2019	0.268068	Zeaxanthin
PI510917	4	41	2	Manhattan	2019	0.160683	Zeaxanthin
PI510918	17	15	1	Manhattan	2019	0.0971025	Zeaxanthin
PI510918	4	30	2	Manhattan	2019	0.0624045	Zeaxanthin
PI510921	20	23	1	Manhattan	2019	0.0427037	Zeaxanthin
PI510922	6	15	1	Manhattan	2019	0.0314779	Zeaxanthin
PI510922	11	40	2	Manhattan	2019	0.104641	Zeaxanthin
PI510923	6	5	1	Manhattan	2019	0.0475363	Zeaxanthin
PI510923	23	50	2	Manhattan	2019	0.0349843	Zeaxanthin
PI510924	16	10	1	Manhattan	2019	0.0562098	Zeaxanthin
PI510924	17	46	2	Manhattan	2019	0.0586973	Zeaxanthin
PI510925	13	16	1	Manhattan	2019	0.066806	Zeaxanthin
PI510925	3	49	2	Manhattan	2019	0.143158	Zeaxanthin
PI510931	14	25	1	Manhattan	2019	0.103998	Zeaxanthin
PI510931	8	37	2	Manhattan	2019	0.0422084	Zeaxanthin
PI510932	20	10	1	Manhattan	2019	0.131948	Zeaxanthin
PI510932	10	34	2	Manhattan	2019	0.126561	Zeaxanthin
PI510933	10	10	1	Manhattan	2019	0.123985	Zeaxanthin
PI510933	16	38	2	Manhattan	2019	0.0510717	Zeaxanthin
PI510934	12	16	1	Manhattan	2019	0.0181053	Zeaxanthin
PI510934	5	54	2	Manhattan	2019	0.0528767	Zeaxanthin
PI510943	10	4	1	Manhattan	2019	0.121638	Zeaxanthin
PI510943	3	33	2	Manhattan	2019	0.0357745	Zeaxanthin
PI510944	22	27	1	Manhattan	2019	0.100338	Zeaxanthin
PI510944	20	39	2	Manhattan	2019	0.0512414	Zeaxanthin
PI510945	11	26	1	Manhattan	2019	0.157258	Zeaxanthin
PI510945	19	38	2	Manhattan	2019	0.0756552	Zeaxanthin
PI510946	20	3	1	Manhattan	2019	0.0532503	Zeaxanthin
PI510946	8	30	2	Manhattan	2019	0.0602992	Zeaxanthin
PI510948	11	16	1	Manhattan	2019	0.112445	Zeaxanthin
PI510948	19	40	2	Manhattan	2019	0.0732808	Zeaxanthin
PI510950	23	17	1	Manhattan	2019	0.130509	Zeaxanthin
PI510950	17	40	2	Manhattan	2019	0.0379242	Zeaxanthin
PI510951	21	16	1	Manhattan	2019	0.0644175	Zeaxanthin
PI510951	20	32	2	Manhattan	2019	0.0384035	Zeaxanthin
PI510963	5	11	1	Manhattan	2019	0.336231	Zeaxanthin
PI510963	13	37	2	Manhattan	2019	0.22562	Zeaxanthin
PI510966	16	12	1	Manhattan	2019	0.143748	Zeaxanthin
PI510972	6	9	1	Manhattan	2019	0.0427571	Zeaxanthin
PI510974	7	13	1	Manhattan	2019	0.0777829	Zeaxanthin
PI510975	7	25	1	Manhattan	2019	0.079659	Zeaxanthin
PI510977	15	11	1	Manhattan	2019	0.0821257	Zeaxanthin
PI510977	4	31	2	Manhattan	2019	0.100144	Zeaxanthin
PI510980	21	17	1	Manhattan	2019	0.139164	Zeaxanthin
PI510981	22	18	1	Manhattan	2019	0.091178	Zeaxanthin
PI510981	12	49	2	Manhattan	2019	0.0757024	Zeaxanthin
PI510989	14	23	1	Manhattan	2019	0.0761864	Zeaxanthin
PI510989	3	51	2	Manhattan	2019	0.0609934	Zeaxanthin
PI510991	11	18	1	Manhattan	2019	0.121663	Zeaxanthin
PI510991	21	30	2	Manhattan	2019	0.0454509	Zeaxanthin
PI510993	14	7	1	Manhattan	2019	0.140614	Zeaxanthin
PI510993	22	44	2	Manhattan	2019	0.14311	Zeaxanthin
PI510994	12	27	1	Manhattan	2019	0.0835332	Zeaxanthin
PI510994	9	32	2	Manhattan	2019	0.0529034	Zeaxanthin
PI511002	9	27	1	Manhattan	2019	0.085472	Zeaxanthin
PI511011	13	12	1	Manhattan	2019	0.0824853	Zeaxanthin
PI511011	14	46	2	Manhattan	2019	0.0600377	Zeaxanthin
PI511015	3	12	1	Manhattan	2019	0.0404421	Zeaxanthin
PI511015	4	53	2	Manhattan	2019	0.0524576	Zeaxanthin
PI511016	12	54	2	Manhattan	2019	0.0233321	Zeaxanthin
PI511018	7	23	1	Manhattan	2019	0.0655719	Zeaxanthin
PI511018	8	41	2	Manhattan	2019	0.0414848	Zeaxanthin
PI511020	15	15	1	Manhattan	2019	0.0573114	Zeaxanthin
PI511020	19	50	2	Manhattan	2019	0.0699345	Zeaxanthin
PI511257	7	20	1	Manhattan	2019	0.140393	Zeaxanthin
PI511257	12	50	2	Manhattan	2019	0.203547	Zeaxanthin
PI511258	4	11	1	Manhattan	2019	0.115748	Zeaxanthin
PI511258	13	44	2	Manhattan	2019	0.10907	Zeaxanthin
PI533750	7	26	1	Manhattan	2019	0.0739319	Zeaxanthin
PI533750	18	49	2	Manhattan	2019	0.266534	Zeaxanthin
PI533752	12	12	1	Manhattan	2019	0.164621	Zeaxanthin
PI533752	6	31	2	Manhattan	2019	0.104647	Zeaxanthin
PI533754	17	3	1	Manhattan	2019	0.117559	Zeaxanthin
PI533754	13	46	2	Manhattan	2019	0.128129	Zeaxanthin
PI533755	18	11	1	Manhattan	2019	0.105357	Zeaxanthin
PI533755	17	44	2	Manhattan	2019	0.050641	Zeaxanthin
PI533757	7	7	1	Manhattan	2019	0.118569	Zeaxanthin
PI533757	3	40	2	Manhattan	2019	0.0993435	Zeaxanthin
PI533758	20	15	1	Manhattan	2019	0.202318	Zeaxanthin
PI533758	18	34	2	Manhattan	2019	0.211007	Zeaxanthin
PI533759	8	24	1	Manhattan	2019	0.0953622	Zeaxanthin
PI533759	17	49	2	Manhattan	2019	0.064358	Zeaxanthin
PI533760	19	7	1	Manhattan	2019	0.152977	Zeaxanthin
PI533760	10	42	2	Manhattan	2019	0.140002	Zeaxanthin
PI533761	18	25	1	Manhattan	2019	0.174844	Zeaxanthin
PI533761	20	41	2	Manhattan	2019	0.174146	Zeaxanthin
PI533762	4	20	1	Manhattan	2019	0.11809	Zeaxanthin
PI533762	18	39	2	Manhattan	2019	0.517616	Zeaxanthin
PI533766	15	9	1	Manhattan	2019	0.129331	Zeaxanthin
PI533769	3	19	1	Manhattan	2019	0.0854886	Zeaxanthin
PI533769	19	49	2	Manhattan	2019	0.0687748	Zeaxanthin
PI533776	12	6	1	Manhattan	2019	0.92383	Zeaxanthin
PI533776	16	31	2	Manhattan	2019	0.512428	Zeaxanthin
PI533785	23	8	1	Manhattan	2019	0.054219	Zeaxanthin
PI533785	13	36	2	Manhattan	2019	0.0971614	Zeaxanthin
PI533788	19	15	1	Manhattan	2019	0.154979	Zeaxanthin
PI533788	7	52	2	Manhattan	2019	0.141874	Zeaxanthin
PI533789	10	17	1	Manhattan	2019	0.238057	Zeaxanthin
PI533789	5	36	2	Manhattan	2019	0.229304	Zeaxanthin
PI533792	7	11	1	Manhattan	2019	0.0923234	Zeaxanthin
PI533792	16	33	2	Manhattan	2019	0.0698323	Zeaxanthin
PI533794	11	22	1	Manhattan	2019	0.058085	Zeaxanthin
PI533794	23	51	2	Manhattan	2019	0.0751497	Zeaxanthin
PI533799	9	8	1	Manhattan	2019	0.0845976	Zeaxanthin
PI533799	18	52	2	Manhattan	2019	0.100094	Zeaxanthin
PI533800	14	8	1	Manhattan	2019	0.101881	Zeaxanthin
PI533800	8	43	2	Manhattan	2019	0.0977911	Zeaxanthin
PI533807	3	18	1	Manhattan	2019	0.141536	Zeaxanthin
PI533807	23	34	2	Manhattan	2019	0.134239	Zeaxanthin
PI533810	13	9	1	Manhattan	2019	0.142807	Zeaxanthin
PI533810	4	51	2	Manhattan	2019	0.0941388	Zeaxanthin
PI533814	23	19	1	Manhattan	2019	0.0843785	Zeaxanthin
PI533814	9	54	2	Manhattan	2019	0.136358	Zeaxanthin
PI533821	17	13	1	Manhattan	2019	0.16908	Zeaxanthin
PI533821	11	34	2	Manhattan	2019	0.180102	Zeaxanthin
PI533822	12	3	1	Manhattan	2019	0.117335	Zeaxanthin
PI533822	6	45	2	Manhattan	2019	0.124937	Zeaxanthin
PI533824	21	12	1	Manhattan	2019	0.30253	Zeaxanthin
PI533824	21	47	2	Manhattan	2019	0.277168	Zeaxanthin
PI533830	9	17	1	Manhattan	2019	0.177135	Zeaxanthin
PI533830	6	46	2	Manhattan	2019	0.209127	Zeaxanthin
PI533831	6	13	1	Manhattan	2019	0.180636	Zeaxanthin
PI533831	19	46	2	Manhattan	2019	0.20044	Zeaxanthin
PI533833	22	21	1	Manhattan	2019	0.088728	Zeaxanthin
PI533833	16	34	2	Manhattan	2019	0.109558	Zeaxanthin
PI533838	14	21	1	Manhattan	2019	0.23222	Zeaxanthin
PI533838	21	49	2	Manhattan	2019	0.167265	Zeaxanthin
PI533839	13	17	1	Manhattan	2019	0.02921	Zeaxanthin
PI533839	9	39	2	Manhattan	2019	0.0159179	Zeaxanthin
PI533841	5	14	1	Manhattan	2019	0.0729875	Zeaxanthin
PI533841	23	42	2	Manhattan	2019	0.0749779	Zeaxanthin
PI533842	22	16	1	Manhattan	2019	0.184125	Zeaxanthin
PI533842	6	37	2	Manhattan	2019	0.156149	Zeaxanthin
PI533843	22	11	1	Manhattan	2019	0.0415548	Zeaxanthin
PI533843	4	52	2	Manhattan	2019	0.0285818	Zeaxanthin
PI533845	10	43	2	Manhattan	2019	0.0574272	Zeaxanthin
PI533852	22	9	1	Manhattan	2019	0.0898513	Zeaxanthin
PI533852	8	51	2	Manhattan	2019	0.0958307	Zeaxanthin
PI533855	12	25	1	Manhattan	2019	0.102367	Zeaxanthin
PI533855	11	41	2	Manhattan	2019	0.105022	Zeaxanthin
PI533856	6	12	1	Manhattan	2019	0.138266	Zeaxanthin
PI533856	9	37	2	Manhattan	2019	0.219489	Zeaxanthin
PI533863	13	5	1	Manhattan	2019	0.0925429	Zeaxanthin
PI533863	17	54	2	Manhattan	2019	0.123277	Zeaxanthin
PI533866	8	17	1	Manhattan	2019	0.126048	Zeaxanthin
PI533866	17	33	2	Manhattan	2019	0.252565	Zeaxanthin
PI533869	17	17	1	Manhattan	2019	0.0336568	Zeaxanthin
PI533869	13	34	2	Manhattan	2019	0.0256828	Zeaxanthin
PI533871	21	27	1	Manhattan	2019	0.0884518	Zeaxanthin
PI533871	10	30	2	Manhattan	2019	0.0707302	Zeaxanthin
PI533877	12	10	1	Manhattan	2019	1.6159	Zeaxanthin
PI533877	9	33	2	Manhattan	2019	1.43027	Zeaxanthin
PI533878	21	9	1	Manhattan	2019	0.93539	Zeaxanthin
PI533878	11	36	2	Manhattan	2019	0.643864	Zeaxanthin
PI533882	19	14	1	Manhattan	2019	0.161665	Zeaxanthin
PI533882	6	38	2	Manhattan	2019	0.096038	Zeaxanthin
PI533901	10	24	1	Manhattan	2019	0.204398	Zeaxanthin
PI533901	11	31	2	Manhattan	2019	0.258348	Zeaxanthin
PI533902	8	5	1	Manhattan	2019	0.354354	Zeaxanthin
PI533902	7	43	2	Manhattan	2019	0.213286	Zeaxanthin
PI533903	7	24	1	Manhattan	2019	0.429764	Zeaxanthin
PI533910	8	11	1	Manhattan	2019	0.0955532	Zeaxanthin
PI533910	18	30	2	Manhattan	2019	0.0916334	Zeaxanthin
PI533911	16	17	1	Manhattan	2019	0.135678	Zeaxanthin
PI533911	10	36	2	Manhattan	2019	0.161014	Zeaxanthin
PI533912	6	19	1	Manhattan	2019	0.124377	Zeaxanthin
PI533912	15	41	2	Manhattan	2019	0.11991	Zeaxanthin
PI533913	23	24	1	Manhattan	2019	0.0688654	Zeaxanthin
PI533913	17	34	2	Manhattan	2019	0.100311	Zeaxanthin
PI533915	12	11	1	Manhattan	2019	0.038679	Zeaxanthin
PI533915	4	50	2	Manhattan	2019	0.0330345	Zeaxanthin
PI533919	8	22	1	Manhattan	2019	0.157027	Zeaxanthin
PI533919	8	38	2	Manhattan	2019	0.173647	Zeaxanthin
PI533921	7	18	1	Manhattan	2019	0.239503	Zeaxanthin
PI533921	21	38	2	Manhattan	2019	0.242781	Zeaxanthin
PI533924	15	5	1	Manhattan	2019	0.335241	Zeaxanthin
PI533924	23	45	2	Manhattan	2019	0.178463	Zeaxanthin
PI533927	11	6	1	Manhattan	2019	0.0933424	Zeaxanthin
PI533927	23	38	2	Manhattan	2019	0.113823	Zeaxanthin
PI533936	21	37	2	Manhattan	2019	0.0930165	Zeaxanthin
PI533937	9	3	1	Manhattan	2019	0.218908	Zeaxanthin
PI533937	20	30	2	Manhattan	2019	0.165482	Zeaxanthin
PI533938	4	3	1	Manhattan	2019	0.197212	Zeaxanthin
PI533938	7	50	2	Manhattan	2019	0.151349	Zeaxanthin
PI533940	20	21	1	Manhattan	2019	0.0762087	Zeaxanthin
PI533940	6	48	2	Manhattan	2019	0.0779263	Zeaxanthin
PI533943	16	19	1	Manhattan	2019	0.16691	Zeaxanthin
PI533943	14	34	2	Manhattan	2019	0.0594689	Zeaxanthin
PI533948	3	7	1	Manhattan	2019	0.0456559	Zeaxanthin
PI533948	17	35	2	Manhattan	2019	0.045069	Zeaxanthin
PI533949	11	37	2	Manhattan	2019	0.154842	Zeaxanthin
PI533954	17	12	1	Manhattan	2019	0.0701436	Zeaxanthin
PI533954	22	32	2	Manhattan	2019	0.10124	Zeaxanthin
PI533955	14	4	1	Manhattan	2019	0.14638	Zeaxanthin
PI533955	22	34	2	Manhattan	2019	0.210619	Zeaxanthin
PI533956	4	19	1	Manhattan	2019	0.0422754	Zeaxanthin
PI533957	11	14	1	Manhattan	2019	0.163201	Zeaxanthin
PI533957	17	36	2	Manhattan	2019	0.0932925	Zeaxanthin
PI533961	4	4	1	Manhattan	2019	0.087747	Zeaxanthin
PI533961	8	50	2	Manhattan	2019	0.127888	Zeaxanthin
PI533962	15	13	1	Manhattan	2019	0.122001	Zeaxanthin
PI533962	13	42	2	Manhattan	2019	0.119901	Zeaxanthin
PI533964	4	17	1	Manhattan	2019	0.102425	Zeaxanthin
PI533964	15	40	2	Manhattan	2019	0.0789216	Zeaxanthin
PI533965	15	21	1	Manhattan	2019	0.112164	Zeaxanthin
PI533965	21	34	2	Manhattan	2019	0.12689	Zeaxanthin
PI533967	19	11	1	Manhattan	2019	0.187587	Zeaxanthin
PI533967	11	43	2	Manhattan	2019	0.240139	Zeaxanthin
PI533970	4	32	2	Manhattan	2019	0.107531	Zeaxanthin
PI533972	4	7	1	Manhattan	2019	0.0664572	Zeaxanthin
PI533972	11	45	2	Manhattan	2019	0.123139	Zeaxanthin
PI533976	13	23	1	Manhattan	2019	0.11847	Zeaxanthin
PI533976	3	31	2	Manhattan	2019	0.108499	Zeaxanthin
PI533979	13	11	1	Manhattan	2019	0.145047	Zeaxanthin
PI533979	18	37	2	Manhattan	2019	0.0913309	Zeaxanthin
PI533985	18	23	1	Manhattan	2019	0.10167	Zeaxanthin
PI533986	9	7	1	Manhattan	2019	0.158127	Zeaxanthin
PI533986	8	39	2	Manhattan	2019	0.0927968	Zeaxanthin
PI533989	22	5	1	Manhattan	2019	0.098557	Zeaxanthin
PI533989	20	47	2	Manhattan	2019	0.129815	Zeaxanthin
PI533991	10	19	1	Manhattan	2019	0.0888035	Zeaxanthin
PI533991	3	53	2	Manhattan	2019	0.0566709	Zeaxanthin
PI533996	6	17	1	Manhattan	2019	0.185425	Zeaxanthin
PI533996	18	32	2	Manhattan	2019	0.143027	Zeaxanthin
PI533997	5	6	1	Manhattan	2019	0.0888985	Zeaxanthin
PI533997	5	32	2	Manhattan	2019	0.0822454	Zeaxanthin
PI533998	12	22	1	Manhattan	2019	0.115824	Zeaxanthin
PI533998	14	40	2	Manhattan	2019	0.114868	Zeaxanthin
PI534009	8	23	1	Manhattan	2019	0.0538093	Zeaxanthin
PI534021	17	51	2	Manhattan	2019	0.112509	Zeaxanthin
PI534028	9	14	1	Manhattan	2019	0.0725649	Zeaxanthin
PI534028	22	49	2	Manhattan	2019	0.0782231	Zeaxanthin
PI534037	10	22	1	Manhattan	2019	0.0712293	Zeaxanthin
PI534037	21	43	2	Manhattan	2019	0.0716455	Zeaxanthin
PI534046	3	11	1	Manhattan	2019	0.135245	Zeaxanthin
PI534046	17	48	2	Manhattan	2019	0.0798489	Zeaxanthin
PI534047	11	15	1	Manhattan	2019	0.134826	Zeaxanthin
PI534047	11	50	2	Manhattan	2019	0.17639	Zeaxanthin
PI534053	7	15	1	Manhattan	2019	0.125362	Zeaxanthin
PI534053	22	43	2	Manhattan	2019	0.108114	Zeaxanthin
PI534054	17	26	1	Manhattan	2019	0.0384748	Zeaxanthin
PI534054	14	37	2	Manhattan	2019	0.0290111	Zeaxanthin
PI534063	12	43	2	Manhattan	2019	0.0756208	Zeaxanthin
PI534070	11	27	1	Manhattan	2019	0.152021	Zeaxanthin
PI534070	10	45	2	Manhattan	2019	0.121564	Zeaxanthin
PI534075	5	5	1	Manhattan	2019	0.676321	Zeaxanthin
PI534079	21	10	1	Manhattan	2019	0.158026	Zeaxanthin
PI534079	11	49	2	Manhattan	2019	0.166494	Zeaxanthin
PI534088	10	7	1	Manhattan	2019	1.5672	Zeaxanthin
PI534088	8	47	2	Manhattan	2019	2.40378	Zeaxanthin
PI534092	5	15	1	Manhattan	2019	1.07084	Zeaxanthin
PI534092	17	45	2	Manhattan	2019	1.20566	Zeaxanthin
PI534096	18	27	1	Manhattan	2019	0.0538078	Zeaxanthin
PI534096	14	41	2	Manhattan	2019	0.0239208	Zeaxanthin
PI534097	18	42	2	Manhattan	2019	0.049429	Zeaxanthin
PI534099	6	53	2	Manhattan	2019	0.0872216	Zeaxanthin
PI534101	18	13	1	Manhattan	2019	0.114996	Zeaxanthin
PI534101	20	53	2	Manhattan	2019	0.0938315	Zeaxanthin
PI534104	14	18	1	Manhattan	2019	0.0916707	Zeaxanthin
PI534104	7	45	2	Manhattan	2019	0.100157	Zeaxanthin
PI534105	14	22	1	Manhattan	2019	0.0812161	Zeaxanthin
PI534105	13	30	2	Manhattan	2019	0.138369	Zeaxanthin
PI534108	9	22	1	Manhattan	2019	0.0826966	Zeaxanthin
PI534108	8	52	2	Manhattan	2019	0.0918462	Zeaxanthin
PI534112	13	22	1	Manhattan	2019	0.13689	Zeaxanthin
PI534112	10	39	2	Manhattan	2019	0.0731323	Zeaxanthin
PI534114	9	10	1	Manhattan	2019	0.156928	Zeaxanthin
PI534114	19	51	2	Manhattan	2019	0.0833813	Zeaxanthin
PI534115	9	47	2	Manhattan	2019	0.141417	Zeaxanthin
PI534116	5	7	1	Manhattan	2019	0.213237	Zeaxanthin
PI534116	7	37	2	Manhattan	2019	0.154586	Zeaxanthin
PI534117	8	18	1	Manhattan	2019	0.0990647	Zeaxanthin
PI534123	7	22	1	Manhattan	2019	0.211983	Zeaxanthin
PI534123	20	37	2	Manhattan	2019	0.153258	Zeaxanthin
PI534124	13	18	1	Manhattan	2019	0.403818	Zeaxanthin
PI534124	9	46	2	Manhattan	2019	0.184171	Zeaxanthin
PI534127	7	21	1	Manhattan	2019	0.149565	Zeaxanthin
PI534128	7	38	2	Manhattan	2019	0.244609	Zeaxanthin
PI534132	22	25	1	Manhattan	2019	0.129306	Zeaxanthin
PI534132	11	30	2	Manhattan	2019	0.182429	Zeaxanthin
PI534133	8	15	1	Manhattan	2019	0.139284	Zeaxanthin
PI534135	11	39	2	Manhattan	2019	0.128097	Zeaxanthin
PI534137	7	54	2	Manhattan	2019	0.736868	Zeaxanthin
PI534138	18	20	1	Manhattan	2019	0.217483	Zeaxanthin
PI534139	4	18	1	Manhattan	2019	0.0678903	Zeaxanthin
PI534139	21	53	2	Manhattan	2019	0.109469	Zeaxanthin
PI534144	9	48	2	Manhattan	2019	0.155889	Zeaxanthin
PI534145	22	26	1	Manhattan	2019	0.0602029	Zeaxanthin
PI534148	23	26	1	Manhattan	2019	0.136584	Zeaxanthin
PI534148	12	34	2	Manhattan	2019	0.108507	Zeaxanthin
PI534155	22	12	1	Manhattan	2019	0.246779	Zeaxanthin
PI534157	12	32	2	Manhattan	2019	0.102055	Zeaxanthin
PI534163	10	16	1	Manhattan	2019	0.120514	Zeaxanthin
PI534163	21	45	2	Manhattan	2019	0.0800547	Zeaxanthin
PI534167	19	20	1	Manhattan	2019	0.0971802	Zeaxanthin
PI534167	12	35	2	Manhattan	2019	0.0728343	Zeaxanthin
PI542406	20	16	1	Manhattan	2019	0.174933	Zeaxanthin
PI542718	5	19	1	Manhattan	2019	0.0203512	Zeaxanthin
PI548797	18	17	1	Manhattan	2019	0.226407	Zeaxanthin
PI552856	21	19	1	Manhattan	2019	0.131164	Zeaxanthin
PI552856	14	44	2	Manhattan	2019	0.0923029	Zeaxanthin
PI552861	13	14	1	Manhattan	2019	0.185945	Zeaxanthin
PI552861	22	45	2	Manhattan	2019	0.072933	Zeaxanthin
PI560493	5	9	1	Manhattan	2019	0.0900666	Zeaxanthin
PI560493	4	49	2	Manhattan	2019	0.222701	Zeaxanthin
PI561071	8	21	1	Manhattan	2019	0.297857	Zeaxanthin
PI561071	23	39	2	Manhattan	2019	0.160228	Zeaxanthin
PI561072	12	9	1	Manhattan	2019	0.767657	Zeaxanthin
PI561072	8	35	2	Manhattan	2019	0.23611	Zeaxanthin
PI561073	20	12	1	Manhattan	2019	0.159779	Zeaxanthin
PI561073	22	50	2	Manhattan	2019	0.18003	Zeaxanthin
PI561472	4	9	1	Manhattan	2019	0.208295	Zeaxanthin
PI561472	20	50	2	Manhattan	2019	0.117611	Zeaxanthin
PI562712	11	20	1	Manhattan	2019	0.159572	Zeaxanthin
PI562777	3	6	1	Manhattan	2019	0.0711412	Zeaxanthin
PI562777	7	34	2	Manhattan	2019	0.560413	Zeaxanthin
PI563068	19	3	1	Manhattan	2019	0.858046	Zeaxanthin
PI563068	13	54	2	Manhattan	2019	1.15265	Zeaxanthin
PI563392	4	6	1	Manhattan	2019	0.708256	Zeaxanthin
PI563398	4	27	1	Manhattan	2019	0.331331	Zeaxanthin
PI563398	14	48	2	Manhattan	2019	0.308628	Zeaxanthin
PI563409	6	6	1	Manhattan	2019	0.448432	Zeaxanthin
PI563409	15	45	2	Manhattan	2019	0.0697635	Zeaxanthin
PI563430	19	16	1	Manhattan	2019	0.262583	Zeaxanthin
PI563430	9	49	2	Manhattan	2019	0.247043	Zeaxanthin
PI563447	9	30	2	Manhattan	2019	0.659657	Zeaxanthin
PI563448	17	16	1	Manhattan	2019	0.294299	Zeaxanthin
PI563448	8	49	2	Manhattan	2019	0.316597	Zeaxanthin
PI563449	9	6	1	Manhattan	2019	0.550308	Zeaxanthin
PI563449	22	40	2	Manhattan	2019	0.235888	Zeaxanthin
PI563450	9	26	1	Manhattan	2019	1.38372	Zeaxanthin
PI563452	5	25	1	Manhattan	2019	0.222375	Zeaxanthin
PI563452	10	32	2	Manhattan	2019	0.585454	Zeaxanthin
PI563453	8	54	2	Manhattan	2019	1.07006	Zeaxanthin
PI563454	20	24	1	Manhattan	2019	0.428266	Zeaxanthin
PI563454	3	54	2	Manhattan	2019	0.370111	Zeaxanthin
PI563455	16	8	1	Manhattan	2019	0.828929	Zeaxanthin
PI563457	8	26	1	Manhattan	2019	0.445034	Zeaxanthin
PI563457	5	37	2	Manhattan	2019	0.67335	Zeaxanthin
PI563485	14	12	1	Manhattan	2019	0.128	Zeaxanthin
PI563485	8	34	2	Manhattan	2019	0.209934	Zeaxanthin
PI563638	13	25	1	Manhattan	2019	0.141259	Zeaxanthin
PI563638	9	43	2	Manhattan	2019	0.291958	Zeaxanthin
PI564163	3	21	1	Manhattan	2019	0.102405	Zeaxanthin
PI564164	10	3	1	Manhattan	2019	0.18311	Zeaxanthin
PI564165	6	18	1	Manhattan	2019	0.126979	Zeaxanthin
PI564165	6	30	2	Manhattan	2019	0.0890819	Zeaxanthin
PI565120	14	14	1	Manhattan	2019	0.221057	Zeaxanthin
PI565120	12	47	2	Manhattan	2019	0.170126	Zeaxanthin
PI565121	8	27	1	Manhattan	2019	0.0550753	Zeaxanthin
PI565121	9	40	2	Manhattan	2019	0.09238	Zeaxanthin
PI565123	7	8	1	Manhattan	2019	0.527734	Zeaxanthin
PI565123	23	32	2	Manhattan	2019	0.670315	Zeaxanthin
PI566819	12	18	1	Manhattan	2019	0.114455	Zeaxanthin
PI569812	22	42	2	Manhattan	2019	0.38768	Zeaxanthin
PI574455	8	13	1	Manhattan	2019	0.315574	Zeaxanthin
PI574455	10	53	2	Manhattan	2019	0.124041	Zeaxanthin
PI576130	7	10	1	Manhattan	2019	0.163096	Zeaxanthin
PI576332	22	3	1	Manhattan	2019	0.0395779	Zeaxanthin
PI576332	16	50	2	Manhattan	2019	0.0864657	Zeaxanthin
PI576333	13	7	1	Manhattan	2019	0.0334777	Zeaxanthin
PI576339	4	15	1	Manhattan	2019	0.162096	Zeaxanthin
PI576340	19	19	1	Manhattan	2019	0.197716	Zeaxanthin
PI576340	16	32	2	Manhattan	2019	0.16615	Zeaxanthin
PI576345	11	25	1	Manhattan	2019	0.16382	Zeaxanthin
PI576347	6	42	2	Manhattan	2019	0.507877	Zeaxanthin
PI576348	6	39	2	Manhattan	2019	0.0513393	Zeaxanthin
PI576349	9	52	2	Manhattan	2019	0.0856005	Zeaxanthin
PI576350	4	42	2	Manhattan	2019	0.0976835	Zeaxanthin
PI576352	4	16	1	Manhattan	2019	0.0611365	Zeaxanthin
PI576352	5	46	2	Manhattan	2019	0.070376	Zeaxanthin
PI576364	3	20	1	Manhattan	2019	0.100218	Zeaxanthin
PI576373	19	41	2	Manhattan	2019	0.128562	Zeaxanthin
PI576375	14	20	1	Manhattan	2019	0.297187	Zeaxanthin
PI576376	3	22	1	Manhattan	2019	0.0913533	Zeaxanthin
PI576376	6	54	2	Manhattan	2019	0.0753835	Zeaxanthin
PI576380	20	19	1	Manhattan	2019	0.123478	Zeaxanthin
PI576381	23	6	1	Manhattan	2019	0.169019	Zeaxanthin
PI576381	14	52	2	Manhattan	2019	0.0665022	Zeaxanthin
PI576385	9	9	1	Manhattan	2019	0.0854199	Zeaxanthin
PI576386	16	20	1	Manhattan	2019	0.156115	Zeaxanthin
PI576386	15	30	2	Manhattan	2019	0.121866	Zeaxanthin
PI576387	13	13	1	Manhattan	2019	0.109776	Zeaxanthin
PI576387	8	40	2	Manhattan	2019	0.177039	Zeaxanthin
PI576390	5	12	1	Manhattan	2019	0.0819689	Zeaxanthin
PI576393	10	8	1	Manhattan	2019	0.0605047	Zeaxanthin
PI576393	23	53	2	Manhattan	2019	0.128612	Zeaxanthin
PI576394	4	10	1	Manhattan	2019	0.123352	Zeaxanthin
PI576394	14	36	2	Manhattan	2019	0.0822151	Zeaxanthin
PI576396	4	5	1	Manhattan	2019	0.104001	Zeaxanthin
PI576399	23	4	1	Manhattan	2019	0.161469	Zeaxanthin
PI576399	15	47	2	Manhattan	2019	0.161289	Zeaxanthin
PI576401	16	14	1	Manhattan	2019	0.178516	Zeaxanthin
PI576401	7	44	2	Manhattan	2019	0.145384	Zeaxanthin
PI576418	8	7	1	Manhattan	2019	0.0936618	Zeaxanthin
PI576422	20	9	1	Manhattan	2019	0.0837522	Zeaxanthin
PI576422	5	45	2	Manhattan	2019	0.0862225	Zeaxanthin
PI576425	20	26	1	Manhattan	2019	0.161577	Zeaxanthin
PI576425	6	47	2	Manhattan	2019	0.215844	Zeaxanthin
PI576426	9	4	1	Manhattan	2019	0.161044	Zeaxanthin
PI576426	12	52	2	Manhattan	2019	0.253503	Zeaxanthin
PI576428	7	3	1	Manhattan	2019	0.0862838	Zeaxanthin
PI576428	5	40	2	Manhattan	2019	0.0583804	Zeaxanthin
PI576434	20	20	1	Manhattan	2019	0.081895	Zeaxanthin
PI576435	7	14	1	Manhattan	2019	0.0764287	Zeaxanthin
PI576437	18	24	1	Manhattan	2019	0.436028	Zeaxanthin
PI576437	13	40	2	Manhattan	2019	0.172804	Zeaxanthin
PI585291	13	19	1	Manhattan	2019	0.241934	Zeaxanthin
PI585291	7	35	2	Manhattan	2019	0.136602	Zeaxanthin
PI585295	14	13	1	Manhattan	2019	0.185199	Zeaxanthin
PI585346	19	12	1	Manhattan	2019	0.413183	Zeaxanthin
PI585346	16	41	2	Manhattan	2019	0.298967	Zeaxanthin
PI585347	3	13	1	Manhattan	2019	1.09947	Zeaxanthin
PI585348	8	19	1	Manhattan	2019	0.635993	Zeaxanthin
PI585349	21	18	1	Manhattan	2019	0.418417	Zeaxanthin
PI585349	19	45	2	Manhattan	2019	0.42665	Zeaxanthin
PI585350	22	13	1	Manhattan	2019	0.155547	Zeaxanthin
PI585350	21	46	2	Manhattan	2019	0.118691	Zeaxanthin
PI585351	10	23	1	Manhattan	2019	0.277357	Zeaxanthin
PI585351	11	32	2	Manhattan	2019	0.0964877	Zeaxanthin
PI585353	21	25	1	Manhattan	2019	0.218631	Zeaxanthin
PI585353	21	32	2	Manhattan	2019	0.150741	Zeaxanthin
PI585355	20	11	1	Manhattan	2019	0.403473	Zeaxanthin
PI585355	14	30	2	Manhattan	2019	0.528746	Zeaxanthin
PI585359	11	38	2	Manhattan	2019	0.147657	Zeaxanthin
PI585363	16	27	1	Manhattan	2019	0.592009	Zeaxanthin
PI585363	6	40	2	Manhattan	2019	0.093522	Zeaxanthin
PI585365	14	15	1	Manhattan	2019	0.346876	Zeaxanthin
PI585365	22	37	2	Manhattan	2019	0.414663	Zeaxanthin
PI585369	12	23	1	Manhattan	2019	0.585327	Zeaxanthin
PI585369	20	35	2	Manhattan	2019	0.754948	Zeaxanthin
PI585373	12	7	1	Manhattan	2019	0.33006	Zeaxanthin
PI585373	21	33	2	Manhattan	2019	0.227229	Zeaxanthin
PI585374	5	24	1	Manhattan	2019	0.532243	Zeaxanthin
PI585374	14	43	2	Manhattan	2019	0.690614	Zeaxanthin
PI585376	19	18	1	Manhattan	2019	0.155922	Zeaxanthin
PI585376	19	44	2	Manhattan	2019	0.213816	Zeaxanthin
PI585379	5	10	1	Manhattan	2019	0.130374	Zeaxanthin
PI585379	14	50	2	Manhattan	2019	0.0650625	Zeaxanthin
PI586046	8	20	1	Manhattan	2019	0.262341	Zeaxanthin
PI586046	22	53	2	Manhattan	2019	0.370627	Zeaxanthin
PI595699	16	3	1	Manhattan	2019	0.19571	Zeaxanthin
PI595702	23	18	1	Manhattan	2019	0.185122	Zeaxanthin
PI595702	11	51	2	Manhattan	2019	0.120058	Zeaxanthin
PI595714	8	10	1	Manhattan	2019	0.0936087	Zeaxanthin
PI595714	20	45	2	Manhattan	2019	0.129599	Zeaxanthin
PI595718	10	20	1	Manhattan	2019	0.0868235	Zeaxanthin
PI595720	21	26	1	Manhattan	2019	0.231808	Zeaxanthin
PI595739	16	22	1	Manhattan	2019	0.163429	Zeaxanthin
PI595740	13	3	1	Manhattan	2019	0.261872	Zeaxanthin
PI595740	4	43	2	Manhattan	2019	0.0956406	Zeaxanthin
PI595743	3	15	1	Manhattan	2019	0.161932	Zeaxanthin
PI595743	16	54	2	Manhattan	2019	0.178959	Zeaxanthin
PI595745	9	15	1	Manhattan	2019	0.25816	Zeaxanthin
PI595745	10	46	2	Manhattan	2019	0.204425	Zeaxanthin
PI597945	21	3	1	Manhattan	2019	0.165063	Zeaxanthin
PI597945	16	46	2	Manhattan	2019	0.17677	Zeaxanthin
[truncated: 274 more rows]

## Sheet: Table S2
Table S2. Best Linear Unbiased Predictors (μg/g) for β-carotene, lutein, and zeaxanthin for SAP/CAP collection.
Taxa	β-carotene BLUP	Lutein BLUP	Zeaxanthin BLUP	Country of Origin	β-carotene rank
PI534092	0.797946	2.6797	1.05713	Nigeria	Top 5%
PI533877	0.792468	3.09062	1.40939	Nigeria	Top 5%
PI563398	0.612433	1.45659	0.308131	UnitedStates	Top 5%
PI563068	0.584731	1.31398	0.935483	UnitedStates	Top 5%
PI563447	0.546593	0.756395	0.588922	UnitedStates	Top 5%
PI585348	0.530656	1.05938	0.560689	Lebanon	Top 5%
PI656010	0.50758	1.18247	0.731356	UnitedStates	Top 5%
PI585369	0.503465	1.32411	0.628648	Lebanon	Top 5%
PI656040	0.496191	1.32434	0.776759	NA	Top 5%
PI585347	0.485509	1.56899	0.951822	Lebanon	Top 5%
PI656096	0.470572	1.75622	1.37176	NA	Top 5%
PI534088	0.441533	2.65847	1.83266	Nigeria	Top 5%
PI656091	0.417989	1.44429	0.356105	NA	Top 5%
PI563455	0.410508	1.68461	0.723511	UnitedStates	Top 5%
PI563392	0.40323	1.17009	0.621673	Uganda	Top 5%
PI655989	0.402696	1.22089	0.326827	UnitedStates	Top 5%
PI563450	0.39847	1.42023	1.19171	UnitedStates	Top 5%
PI563453	0.396436	0.89305	0.935263	UnitedStates	Top 5%
PI533762	0.378411	1.41139	0.306185	NA	Top 5%
PI656004	0.36077	1.5723	0.563437	UnitedStates	Other
PI613536	0.357128	2.22145	0.38833	UnitedStates	Other
PI659695	0.354057	0.89239	0.196023	NA	Other
PI656003	0.347469	1.35548	0.438274	UnitedStates	Other
PI548797	0.322543	0.93148	0.215034	UnitedStates	Other
PI563457	0.320431	0.712945	0.527094	UnitedStates	Other
PI533760	0.313912	0.517924	0.149327	NA	Other
PI533878	0.303206	1.28568	0.738023	Nigeria	Other
PI562712	0.299725	0.927925	0.158632	Mexico	Other
PI576375	0.294087	0.661135	0.274766	Ethiopia	Other
PI561071	0.292925	0.610272	0.224892	UnitedStates	Other
PI576426	0.290191	1.33454	0.204965	Ethiopia	Other
PI534075	0.289351	1.63496	0.594723	Nigeria	Other
PI642791	0.287835	1.03185	0.158329	UnitedStates	Other
PI457747	0.287666	1.00572	0.17627	Ethiopia	Other
PI585363	0.283835	0.930794	0.328988	Lebanon	Other
PI534144	0.283749	1.56171	0.163785	Uganda	Other
PI585374	0.282316	0.7632	0.574909	Lebanon	Other
PI656018	0.281906	0.643939	0.0969632	UnitedStates	Other
PI629040	0.27965	0.647447	0.206076	UnitedStates	Other
PI533838	0.275834	0.460841	0.198072	Nigeria	Other
PI534155	0.270455	1.29447	0.232226	Ethiopia	Other
PI533824	0.268811	1.30775	0.280551	Nigeria	Other
PI656002	0.266564	0.769641	0.362187	UnitedStates	Other
PI34911	0.265002	0.58644	0.271353	UnitedStates	Other
PI595720	0.263355	0.648006	0.219592	UnitedStates	Other
PI552861	0.26106	0.591674	0.13372	UnitedStates	Other
PI656024	0.260647	0.787574	0.27513	NA	Other
PI533921	0.258183	1.47755	0.235967	Ethiopia	Other
PI585365	0.257071	0.953125	0.363775	Lebanon	Other
PI595745	0.256746	0.657219	0.226952	UnitedStates	Other
PI656011	0.254048	0.633101	0.177734	UnitedStates	Other
PI656089	0.252258	0.614859	0.134298	NA	Other
PI562777	0.248237	0.598813	0.304284	UnitedStates	Other
PI656052	0.247062	0.460894	0.127323	UnitedStates	Other
PI533821	0.24564	0.996722	0.17505	Tanzania	Other
PI642793	0.245358	0.628107	0.234241	UnitedStates	Other
PI533776	0.244252	1.08385	0.672577	NA	Other
PI655986	0.244076	0.697652	0.161667	UnitedStates	Other
PI656095	0.243418	1.13144	0.39853	NA	Other
PI297247	0.243259	0.985203	0.184052	Uganda	Other
PI565123	0.24106	1.48082	0.563555	Zimbabwe	Other
PI533903	0.240154	0.655363	0.38665	Ethiopia	Other
PI655985	0.235888	0.523405	0.150017	UnitedStates	Other
PI585373	0.233899	0.583468	0.270295	Lebanon	Other
PI656001	0.233842	0.525624	0.202497	UnitedStates	Other
PI534138	0.233407	0.89172	0.207503	Sudan	Other
PI656059	0.232909	0.419343	0.164551	Nicaragua	Other
PI585379	0.232842	0.806097	0.104684	Ethiopia	Other
PI656061	0.232332	0.825995	0.122497	India	Other
PI585291	0.230081	0.796516	0.188485	UnitedStates	Other
PI655977	0.228971	0.556356	0.201617	UnitedStates	Other
PI533785	0.228323	0.615057	0.0845209	UnitedStates	Other
PI574455	0.227237	0.45158	0.216439	UnitedStates	Other
PI656114	0.226275	0.525768	0.156716	NA	Other
PI563448	0.222414	0.792124	0.294829	UnitedStates	Other
PI560493	0.222211	0.796519	0.158384	SouthAfrica	Other
PI533831	0.220439	0.714727	0.189647	Sudan	Other
PI563452	0.220034	1.22663	0.384961	UnitedStates	Other
PI563409	0.219976	1.04063	0.252403	UnitedStates	Other
PI563430	0.215848	1.1377	0.248481	UnitedStates	Other
PI656019	0.215655	0.629127	0.161611	UnitedStates	Other
PI533789	0.215539	0.753821	0.229137	NA	Other
PI534133	0.213186	0.508917	0.14151	Ethiopia	Other
PI534135	0.213169	0.588932	0.140331	Ethiopia	Other
PI533910	0.212173	0.448748	0.100908	Sudan	Other
PI585346	0.211521	0.683575	0.341171	Lebanon	Other
PI510950	0.209944	0.426929	0.0923253	Botswana	Other
PI656106	0.20694	1.38164	0.151976	NA	Other
PI576130	0.204855	0.651318	0.161605	India	Other
PI534047	0.204122	0.752057	0.157674	NA	Other
PI656092	0.204078	0.877904	0.184602	NA	Other
PI533902	0.203883	0.69652	0.275033	Ethiopia	Other
PI656109	0.203607	0.872418	0.116613	NA	Other
PI561072	0.201245	0.725871	0.474637	UnitedStates	Other
PI656015	0.200235	0.617819	0.158352	Sudan	Other
PI595740	0.200054	0.879	0.178862	UnitedStates	Other
PI569812	0.199584	0.81516	0.359396	Sudan	Other
PI597982	0.198948	0.631599	0.217906	UnitedStates	Other
PI533901	0.19878	0.957878	0.227026	Japan	Other
PI533938	0.198345	0.561988	0.174765	DemocraticRepublicoftheCongo	Other
PI533752	0.197915	0.621975	0.138475	NA	Other
PI533882	0.197844	0.73728	0.133182	Nigeria	Other
PI533856	0.196467	0.729839	0.178974	India	Other
PI510977	0.195917	0.45729	0.0986583	Botswana	Other
PI533761	0.194773	0.460115	0.174962	NA	Other
PI656088	0.193688	0.747251	0.165919	NA	Other
PI533943	0.192741	0.476446	0.118846	India	Other
PI585349	0.191984	0.664685	0.402004	Lebanon	Other
PI510993	0.191818	0.469617	0.145091	Botswana	Other
PI656072	0.191751	0.52346	0.130942	NA	Other
PI655992	0.191527	0.405591	0.102129	UnitedStates	Other
PI508372	0.191418	0.842638	0.401403	Mali	Other
PI510917	0.189828	0.556743	0.211467	Botswana	Other
PI629034	0.188622	0.657058	0.334097	UnitedStates	Other
PI656053	0.188066	0.390841	0.0661395	UnitedStates	Other
PI533970	0.187261	0.555605	0.122975	Uganda	Other
PI534123	0.186679	0.778992	0.1824	Ethiopia	Other
PI642998	0.186656	1.28675	0.130051	NA	Other
PI656000	0.185921	0.498699	0.151243	UnitedStates	Other
PI656103	0.185057	0.441537	0.171778	NA	Other
PI585350	0.18497	0.538846	0.14075	Lebanon	Other
PI534132	0.18479	0.779313	0.157911	Ethiopia	Other
PI641836	0.183967	0.454589	0.138656	NA	Other
PI585351	0.18365	0.713705	0.186337	Lebanon	Other
PI563454	0.18359	0.707633	0.380635	UnitedStates	Other
PI35038	0.183071	0.599991	0.101981	UnitedStates	Other
PI655979	0.182576	0.570775	0.161915	UnitedStates	Other
PI533866	0.182495	0.786307	0.18852	NA	Other
PI655982	0.181955	0.416312	0.119031	Australia	Other
PI655991	0.181908	0.448513	0.152017	UnitedStates	Other
PI597964	0.181345	0.36107	0.1621	UnitedStates	Other
PI576437	0.180576	0.532471	0.293885	Brazil	Other
PI607931	0.179044	0.485313	0.0939924	UnitedStates	Other
PI655993	0.178876	0.580564	0.154715	UnitedStates	Other
PI656107	0.178851	0.509358	0.19721	NA	Other
PI585355	0.178513	0.78949	0.441891	Lebanon	Other
PI533766	0.178319	0.560041	0.13311	NA	Other
PI656048	0.177699	0.440344	0.137543	Mali	Other
PI656009	0.177676	0.395492	0.156996	UnitedStates	Other
PI24969	0.177022	0.848412	0.156988	China	Other
PI510994	0.176969	0.314019	0.0776815	Botswana	Other
PI656049	0.176851	0.565422	0.157485	Botswana	Other
PI510991	0.176834	0.473231	0.0917218	Botswana	Other
PI534137	0.175266	0.824127	0.654081	Sudan	Other
PI656022	0.174857	0.459017	0.137556	UnitedStates	Other
PI656047	0.173989	0.449257	0.281701	India	Other
PI655990	0.17378	0.615178	0.145816	UnitedStates	Other
PI659691	0.173267	0.839121	0.213486	UnitedStates	Other
PI576380	0.172839	0.314091	0.128171	Ethiopia	Other
PI533758	0.172763	0.532389	0.204406	NA	Other
PI510925	0.172632	0.444959	0.111333	Botswana	Other
PI534079	0.170861	0.544052	0.163763	Nigeria	Other
PI534115	0.170715	0.460178	0.151572	Ethiopia	Other
PI656071	0.169498	0.653015	0.170699	NA	Other
PI533830	0.168591	1.09226	0.192021	Sudan	Other
PI534124	0.168241	1.08361	0.284346	NA	Other
PI656083	0.167679	0.479801	0.14314	NA	Other
PI597968	0.166855	0.57153	0.0786533	UnitedStates	Other
PI655997	0.166448	0.817252	0.170241	UnitedStates	Other
PI533949	0.165358	0.386424	0.162902	Sudan	Other
PI533979	0.165351	0.456359	0.123422	SouthAfrica	Other
PI576425	0.165198	0.691457	0.187974	Ethiopia	Other
PI656085	0.164293	0.390817	0.0944793	NA	Other
PI597971	0.164134	0.586273	0.180447	UnitedStates	Other
PI533841	0.163763	0.445509	0.0829579	Nigeria	Other
PI656119	0.163463	0.687668	0.149313	NA	Other
PI533976	0.163042	0.442756	0.119116	SouthAfrica	Other
PI656079	0.162882	0.320652	0.0963701	NA	Other
PI656060	0.162785	0.369544	0.113495	NA	Other
PI533997	0.161916	0.245247	0.0935661	NA	Other
PI597973	0.161729	0.799332	0.193191	UnitedStates	Other
PI533972	0.161348	0.577867	0.102011	Uganda	Other
PI576386	0.161057	0.554275	0.142463	Uganda	Other
PI597972	0.160494	0.625026	0.159066	UnitedStates	Other
PI585353	0.159607	0.860044	0.18429	Lebanon	Other
PI510966	0.158871	0.631125	0.145277	Botswana	Other
PI656111	0.157797	0.422181	0.125285	NA	Other
PI655973	0.157603	0.54416	0.162498	UnitedStates	Other
PI533757	0.157063	0.600803	0.114971	NA	Other
PI656033	0.156609	1.07219	0.157309	UnitedStates	Other
PI585376	0.156474	0.863368	0.184458	Lebanon	Other
PI585359	0.156443	0.537651	0.156838	Lebanon	Other
PI576385	0.156235	0.418506	0.0960533	Nigeria	Other
PI656012	0.156189	0.746358	0.153755	UnitedStates	Other
PI576373	0.155599	0.525166	0.140724	Japan	Other
PI510945	0.155426	0.629081	0.121837	Botswana	Other
PI656070	0.155377	0.503445	0.148039	NA	Other
PI655981	0.15496	0.490667	0.116175	Mali	Other
PI576387	0.154616	0.546745	0.146506	Sudan	Other
PI655975	0.154522	0.605024	0.107637	UnitedStates	Other
PI656050	0.154509	0.508651	0.146252	NA	Other
PI533799	0.153922	0.401216	0.0997668	NA	Other
PI656110	0.15376	0.665446	0.153599	NA	Other
PI533967	0.153749	0.325743	0.210997	Uganda	Other
PI534053	0.153272	0.399909	0.122094	Uganda	Other
PI576376	0.152383	0.648179	0.0915491	Ethiopia	Other
PI659694	0.151873	0.452511	0.150575	India	Other
PI576347	0.15148	0.573811	0.460832	UnitedStates	Other
PI656087	0.151292	0.584974	0.169118	NA	Other
PI561472	0.151076	0.37018	0.164397	Honduras	Other
PI564164	0.150577	0.498061	0.178495	UnitedStates	Other
PI533822	0.15	0.309235	0.12612	Tanzania	Other
PI534127	0.148658	0.741043	0.150187	NA	Other
PI656055	0.148232	0.360765	0.121453	UnitedStates	Other
PI533965	0.148057	0.426186	0.124647	Uganda	Other
PI576435	0.146768	0.546081	0.0884655	Uganda	Other
PI595699	0.146643	0.412554	0.189129	UnitedStates	Other
PI595739	0.146355	0.382441	0.161887	UnitedStates	Other
PI576381	0.145746	0.42497	0.12303	Ethiopia	Other
PI565120	0.145049	0.464111	0.194273	Zimbabwe	Other
PI655988	0.144605	0.495694	0.111473	UnitedStates	Other
PI564163	0.144598	0.401317	0.110387	UnitedStates	Other
PI563449	0.144403	0.740539	0.375061	UnitedStates	Other
PI597945	0.144319	0.277996	0.171686	UnitedStates	Other
PI597965	0.144249	0.484045	0.136129	UnitedStates	Other
PI656082	0.14401	0.817523	0.140329	NA	Other
PI656118	0.143374	0.75228	0.142071	NA	Other
PI656105	0.142527	0.477627	0.117495	NA	Other
PI597976	0.142158	0.509118	0.075333	UnitedStates	Other
PI655970	0.141775	0.538439	0.133586	UnitedStates	Other
PI534112	0.14165	0.526192	0.11136	India	Other
PI533750	0.14162	0.548699	0.171061	NA	Other
PI533754	0.141192	0.60389	0.127683	NA	Other
PI641824	0.141041	0.781115	0.0672328	NA	Other
PI576399	0.140943	0.62005	0.162956	NA	Other
PI533912	0.140895	0.456895	0.127042	Sudan	Other
PI655984	0.140431	0.635023	0.138834	UnitedStates	Other
PI659693	0.140258	0.864318	0.153118	NA	Other
PI597950	0.140198	0.319555	0.0647086	UnitedStates	Other
PI152651	0.140189	0.449131	0.0863827	Sudan	Other
PI656094	0.139924	0.258369	0.101498	NA	Other
PI586046	0.139683	0.539467	0.304931	Nigeria	Other
PI653616	0.139483	0.566041	0.149193	UnitedStates	Other
PI656034	0.138754	0.300748	0.127748	NA	Other
PI533996	0.138723	0.505196	0.165562	NA	Other
PI533842	0.138609	0.606369	0.170973	India	Other
PI533769	0.138372	0.426324	0.0858403	NA	Other
PI651492	0.138165	0.557889	0.179951	UnitedStates	Other
PI656044	0.137335	0.310095	0.104732	SouthAfrica	Other
PI576364	0.137285	0.612863	0.108542	India	Other
PI534021	0.137136	0.394977	0.127176	India	Other
PI534157	0.137114	0.361501	0.118353	Ethiopia	Other
PI564165	0.137027	0.427679	0.114124	UnitedStates	Other
PI597960	0.136609	0.48384	0.096697	UnitedStates	Other
PI656104	0.135818	0.680892	0.138609	NA	Other
PI656062	0.135076	0.308028	0.0909441	NA	Other
PI510932	0.134998	0.260408	0.133551	Botswana	Other
PI533962	0.134911	0.538027	0.12595	Sudan	Other
PI656029	0.134859	0.378448	0.10556	UnitedStates	Other
PI597952	0.134752	0.483043	0.150692	UnitedStates	Other
PI533957	0.13461	0.621219	0.132629	NA	Other
PI552856	0.134519	0.346886	0.117513	UnitedStates	Other
PI656043	0.134485	0.249803	0.105568	NA	Other
PI533924	0.134252	0.963476	0.250347	Ethiopia	Other
PI597958	0.134088	0.342503	0.0857992	UnitedStates	Other
PI656007	0.134023	0.298846	0.0478873	NA	Other
PI656036	0.133419	0.442784	0.136234	NA	Other
PI656090	0.133094	0.613328	0.132044	NA	Other
PI561073	0.132978	0.322636	0.17076	UnitedStates	Other
PI510974	0.132822	0.503259	0.0896083	Botswana	Other
PI641874	0.132324	0.505622	0.0900299	NA	Other
PI510948	0.132176	0.309334	0.10024	Botswana	Other
PI533788	0.131849	0.969349	0.1511	NA	Other
PI656039	0.131231	0.27494	0.117812	NA	Other
PI533807	0.13109	0.410428	0.141453	NA	Other
PI534148	0.130463	0.578233	0.12741	Ethiopia	Other
PI595743	0.130308	0.399553	0.171255	UnitedStates	Other
PI534139	0.130094	0.372838	0.0964109	Sudan	Other
PI595714	0.12962	0.492461	0.117394	UnitedStates	Other
PI656046	0.129296	0.367229	0.0436798	China	Other
PI576350	0.129111	0.368201	0.114665	UnitedStates	Other
PI656016	0.128632	0.324098	0.068451	UnitedStates	Other
PI533937	0.128608	0.371762	0.191164	former Rhodesia	Other
PI533759	0.128592	0.595779	0.0883378	NA	Other
PI533845	0.128423	0.311912	0.0806918	Nepal	Other
PI656057	0.128138	0.474215	0.143673	UnitedStates	Other
PI656120	0.128031	0.35952	0.10849	NA	Other
PI656086	0.127641	0.661429	0.135541	NA	Other
PI656112	0.127552	0.367287	0.0894855	NA	Other
PI511002	0.127284	0.364447	0.0960973	Botswana	Other
PI656058	0.127251	0.318565	0.070883	UnitedStates	Other
PI533792	0.127251	0.338932	0.0894524	NA	Other
PI659696	0.12717	0.904432	0.112885	NA	Other
PI510921	0.127041	0.282765	0.0600046	Botswana	Other
PI656005	0.126772	0.424646	0.0629735	UnitedStates	Other
PI656074	0.126539	0.259819	0.193822	NA	Other
PI510918	0.126538	0.439912	0.0882402	Botswana	Other
PI656117	0.126319	0.309324	0.110351	NA	Other
PI534108	0.126187	0.4121	0.0951217	Uganda	Other
PI533948	0.125818	0.297396	0.0567604	UnitedStates	Other
PI576401	0.125722	0.356876	0.163479	India	Other
PI655987	0.125035	0.358941	0.105343	UnitedStates	Other
PI565121	0.125002	0.273118	0.0827245	Zimbabwe	Other
PI576434	0.124577	0.287959	0.0930786	Nigeria	Other
PI534167	0.123961	0.419616	0.0930492	NA	Other
PI656113	0.123651	0.448872	0.0691126	NA	Other
PI534099	0.123631	0.377438	0.105836	Japan	Other
PI534063	0.123163	0.35603	0.0960456	Nigeria	Other
PI656076	0.123142	0.281962	0.0815669	NA	Other
PI576345	0.122613	0.613673	0.162216	SouthAfrica	Other
PI510963	0.122304	0.844397	0.272383	Botswana	Other
PI533794	0.122186	0.302142	0.076216	NA	Other
PI656008	0.121691	0.308755	0.128616	ElSalvador	Other
PI597966	0.12127	0.366688	0.127661	UnitedStates	Other
PI655999	0.121194	0.524449	0.13197	UnitedStates	Other
PI576348	0.121163	0.554887	0.0755541	UnitedStates	Other
PI534128	0.120595	1.16222	0.238657	NA	Other
PI534070	0.120375	0.271677	0.140451	Nigeria	Other
PI510981	0.119876	0.55858	0.0916148	Botswana	Other
PI655980	0.11967	0.683169	0.100494	UnitedStates	Other
PI566819	0.11955	0.468368	0.120556	UnitedStates	Other
PI585295	0.119537	0.441408	0.180258	UnitedStates	Other
PI655976	0.119475	0.384113	0.129814	UnitedStates	Other
PI533843	0.119387	0.241365	0.0473376	India	Other
PI534163	0.11938	1.02245	0.107033	UnitedStates	Other
PI17548	0.119379	0.592021	0.0795554	Australia	Other
PI534117	0.118963	0.513015	0.107568	Uganda	Other
PI655998	0.118752	0.376769	0.0952715	UnitedStates	Other
PI534097	0.118456	0.326382	0.073942	Japan	Other
PI533985	0.118235	0.397258	0.109767	NA	Other
PI656035	0.117936	0.352024	0.109861	Niger	Other
PI534114	0.117484	0.892703	0.125221	Pakistan	Other
PI533964	0.117228	0.390264	0.0982355	Sudan	Other
PI510923	0.117024	0.280401	0.0530055	Botswana	Other
PI533913	0.116778	0.336661	0.0926658	Sudan	Other
PI642992	0.116546	0.411316	0.135006	NA	Other
PI576339	0.116396	0.606403	0.160761	Zimbabwe	Other
PI656014	0.116326	0.562877	0.0747764	NA	Other
PI655995	0.115925	0.764742	0.081649	UnitedStates	Other
PI641849	0.115624	0.599965	0.062413	NA	Other
PI656077	0.115529	0.353124	0.120583	NA	Other
PI576349	0.11545	0.549553	0.104468	UnitedStates	Other
PI533991	0.115444	0.482495	0.0818178	NA	Other
PI533961	0.115295	0.34947	0.113929	SouthAfrica	Other
PI510975	0.115173	0.465433	0.0911916	Botswana	Other
PI533955	0.114971	0.498305	0.178627	SouthAfrica	Other
PI656075	0.114765	0.212989	0.0935393	NA	Other
PI656102	0.114643	0.611128	0.157629	NA	Other
PI533911	0.114491	0.403419	0.151026	Sudan	Other
PI659753	0.114418	0.318163	0.078388	NA	Other
PI510951	0.114271	0.357331	0.0622964	Botswana	Other
PI533986	0.114013	0.500615	0.130079	NA	Other
PI542718	0.113654	0.401878	0.041141	China	Other
PI656017	0.113531	0.271379	0.0616872	UnitedStates	Other
PI576396	0.112965	0.55445	0.111734	Uganda	Other
PI510931	0.112849	0.310294	0.082153	Botswana	Other
PI576340	0.112764	0.371217	0.18177	SouthAfrica	Other
PI656093	0.112745	0.320646	0.0933399	NA	Other
PI534105	0.112624	0.378422	0.115736	Uganda	Other
PI563638	0.112101	0.598077	0.21351	China	Other
PI533936	0.111671	0.404884	0.110726	Tanzania	Other
PI533919	0.11146	0.784592	0.166579	Ethiopia	Other
PI534046	0.110694	0.330242	0.113681	NA	Other
PI655972	0.109267	0.384013	0.164163	UnitedStates	Other
PI576394	0.109226	0.351887	0.109321	Sudan	Other
PI576428	0.108209	0.301726	0.081447	Ethiopia	Other
PI656098	0.108081	0.296303	0.126237	NA	Other
PI533855	0.107671	0.246902	0.110154	India	Other
PI576332	0.107602	0.437874	0.0729248	China	Other
PI597957	0.10725	0.293565	0.0762263	UnitedStates	Other
PI511257	0.107047	0.577717	0.172651	Somalia	Other
PI656023	0.106827	0.240929	0.0721901	NA	Other
PI533998	0.106727	0.459305	0.12082	NA	Other
PI534145	0.105983	0.327366	0.0747724	former Rhodesia	Other
PI329435	0.105821	0.331507	0.194018	Ethiopia	Other
PI533871	0.105136	0.249776	0.0880915	Nigeria	Other
PI656073	0.105115	0.312354	0.100319	NA	Other
PI656042	0.105078	0.351798	0.100013	NA	Other
PI595702	0.104704	0.536593	0.154911	UnitedStates	Other
PI656028	0.104604	0.289788	0.0932024	Botswana	Other
PI597980	0.104347	0.774377	0.146227	UnitedStates	Other
PI576333	0.104069	0.26489	0.0522186	UnitedStates	Other
PI656068	0.104035	0.338441	0.103867	NA	Other
PI533954	0.103636	0.35534	0.0936757	SouthAfrica	Other
PI655983	0.103331	0.528358	0.104575	NA	Other
PI656078	0.103128	0.365542	0.0588552	NA	Other
PI276837	0.102664	0.465827	0.149877	Ethiopia	Other
PI533755	0.102518	0.304886	0.0866343	NA	Other
PI542406	0.102458	0.411895	0.171594	UnitedStates	Other
PI534028	0.102324	0.352401	0.0842498	India	Other
PI534096	0.101846	0.31082	0.0508123	Mali	Other
PI510980	0.10174	0.360921	0.141409	Botswana	Other
PI533956	0.101691	0.369817	0.0596431	Congo	Other
PI510933	0.101018	0.390516	0.095357	Botswana	Other
PI533852	0.10054	0.232932	0.10022	India	Other
PI563485	0.100121	0.457949	0.169902	Senegal	Other
PI510946	0.0998921	0.247442	0.0672066	Botswana	Other
PI601816	0.0998895	0.300124	0.101763	Mali	Other
PI656097	0.0998579	0.573241	0.136319	NA	Other
PI533989	0.0997048	0.353273	0.119758	NA	Other
PI510904	0.0995167	0.3141	0.131354	Botswana	Other
PI533940	0.0995162	0.284223	0.0857816	Tanzania	Other
PI534116	0.0994197	0.55688	0.183581	Ethiopia	Other
PI329440	0.0993802	0.2707	0.113363	Ethiopia	Other
PI656031	0.0988524	0.224399	0.101089	NA	Other
PI576393	0.0987591	0.344225	0.101792	Ethiopia	Other
PI576418	0.0981129	0.433733	0.103009	Nigeria	Other
PI533810	0.0980601	0.49548	0.123682	India	Other
PI48770	0.0977892	0.315299	0.0938896	SouthAfrica	Other
PI656037	0.0975055	0.212135	0.0976639	SouthAfrica	Other
PI510709	0.0972101	0.344713	0.0962038	Cameroon	Other
PI534101	0.0970234	0.446909	0.110813	Japan	Other
PI656064	0.096565	0.283616	0.055762	NA	Other
PI576422	0.0961695	0.337117	0.093031	SouthAfrica	Other
PI656032	0.0961545	0.24386	0.0884978	Senegal	Other
PI511011	0.0957874	0.357505	0.0804671	Botswana	Other
PI598069	0.0955098	0.673357	0.0873314	UnitedStates	Other
PI511020	0.0952864	0.22702	0.0734751	Botswana	Other
PI534037	0.0952104	0.465377	0.0806281	Chad	Other
PI510943	0.0949424	0.587865	0.0872815	Botswana	Other
PI533869	0.0947448	0.177922	0.0423961	Tanzania	Other
PI511016	0.0945939	0.334181	0.0519185	Botswana	Other
PI656038	0.0945804	0.478717	0.0831469	NA	Other
PI533800	0.0941768	0.26139	0.106623	NA	Other
PI510922	0.0941372	0.223696	0.077536	Botswana	Other
PI656108	0.0940634	0.267552	0.106591	NA	Other
PI510989	0.0939658	0.514646	0.0780216	Botswana	Other
PI656121	0.0939381	0.313981	0.0531529	NA	Other
PI511018	0.0937961	0.243447	0.064235	Botswana	Other
PI511258	0.093317	0.489791	0.118131	Somalia	Other
PI651496	0.0922475	0.893446	0.125932	NA	Other
PI656065	0.0917615	0.399423	0.0879287	NA	Other
PI510924	0.0915655	0.266712	0.067828	Botswana	Other
PI510934	0.091469	0.305457	0.0477245	Botswana	Other
PI656115	0.0910829	0.232893	0.0501611	NA	Other
PI533863	0.0910298	0.325785	0.114013	Chad	Other
PI533915	0.0906914	0.166806	0.0480593	Kenya	Other
PI534009	0	0.328274	0.0693767	India	Bottom 5%
PI595718	0	0.285023	0.0972378	UnitedStates	Bottom 5%
PI534054	0.0902806	0.252089	0.0461244	Kenya	Bottom 5%
PI533833	0.0902177	0.468244	0.105989	Uganda	Bottom 5%
PI576390	0.0901284	0.299406	0.093141	India	Bottom 5%
PI291234	0.0899667	0.460392	0.136837	Jamaica	Bottom 5%
PI510972	0.0887252	0.25592	0.0600496	Botswana	Bottom 5%
PI576352	0.0885753	0.31124	0.0754278	Botswana	Bottom 5%
PI291235	0.0876724	0.451313	0.171146	Jamaica	Bottom 5%
PI534104	0.0870592	0.322819	0.103033	Uganda	Bottom 5%
PI510944	0.0865088	0.187174	0.0846119	Botswana	Bottom 5%
PI533814	0.086257	0.367425	0.116263	India	Bottom 5%
PI533927	0.0858289	0.319462	0.110052	Ethiopia	Bottom 5%
PI656081	0.080697	0.305888	0.0525968	NA	Bottom 5%
PI656056	0.0804646	0.301435	0.119886	UnitedStates	Bottom 5%
PI533839	0.077305	0.21577	0.0358918	Nigeria	Bottom 5%
PI511015	0.0764161	0.216977	0.0577557	Botswana	Bottom 5%
PI653617	0.0762004	0.375593	0.117433	UnitedStates	Bottom 5%
PI656080	0.0688533	0.151682	0.0504744	NA	Bottom 5%

## Sheet: Table S3
Table S3. Significant marker-trait associations above the Bonferroni significance threshold for β-carotene, lutein, and zeaxanthin in the SAP/CAP collection.
SNP	Chromosome	Position	p-value	Minor Allele Frequency	nobs	Rsquare of Model without SNP	Rsquare of Model with SNP	FDR Adjusted p-value	Effect	Trait	Candidate Gene in Proximity
S1_32449786	1	32449786	9.73e-08	0.0994236	347	0.404796	0.457431	0.00089188	-0.136081	BLUP_zeaxanthin	NA
S1_4389901	1	4389901	7.37e-08	0.056196	347	0.404796	0.458474	0.000827359	-0.134814	BLUP_zeaxanthin	NA
S1_4389942	1	4389942	7.37e-08	0.056196	347	0.404796	0.458474	0.000827359	0.134814	BLUP_zeaxanthin	NA
S1_79870921	1	79870921	3.44e-09	0.0763689	347	0.404796	0.470091	0.000117688	0.12792	BLUP_zeaxanthin	NA
S10_11610905	10	11610905	7.85e-11	0.0662824	347	0.404796	0.484782	3.9e-06	0.135933	BLUP_zeaxanthin	NA
S10_14377366	10	14377366	1.27e-09	0.0507246	345	0.326389	0.405125	0.00022083	0.0759014	BLUP_β-carotene	NA
S10_14377366	10	14377366	8.1e-08	0.0504323	347	0.404796	0.45812	0.000827359	0.130627	BLUP_zeaxanthin	NA
S10_15044582	10	15044582	6.68e-11	0.0619597	347	0.404796	0.485418	3.9e-06	-0.151479	BLUP_zeaxanthin	NA
S10_46962872	10	46962872	2.55e-10	0.0623188	345	0.326389	0.412228	8.87e-05	0.073115	BLUP_β-carotene	NA
S10_47468424	10	47468424	6.12e-09	0.0811594	345	0.326389	0.398239	0.000426264	0.0605453	BLUP_β-carotene	NA
S10_7481171	10	7481171	5.91e-08	0.0768116	345	0.326389	0.388462	0.00228487	0.0636427	BLUP_β-carotene	NA
S10_7481175	10	7481175	5.91e-08	0.0768116	345	0.326389	0.388462	0.00228487	0.0636427	BLUP_β-carotene	NA
S10_7482447	10	7482447	5.91e-08	0.0768116	345	0.326389	0.388462	0.00228487	-0.0636427	BLUP_β-carotene	NA
S2_59428193	2	59428193	4.94e-09	0.0637681	345	0.326389	0.399168	0.000426264	-0.0610521	BLUP_β-carotene	NA
S2_61694864	2	61694864	3.09e-08	0.0576369	347	0.404796	0.461744	0.000538161	0.138234	BLUP_zeaxanthin	Sobic.002G225400 (CYP707A)
S2_70883355	2	70883355	9.37e-08	0.0605187	347	0.404796	0.457573	0.000881809	-0.168402	BLUP_zeaxanthin	NA
S2_72340265	2	72340265	5.7e-09	0.057971	345	0.326389	0.398551	0.000426264	0.0737669	BLUP_β-carotene	NA
S3_18675376	3	18675376	1.52e-07	0.0605187	347	0.35736	0.412399	0.0264229	0.247556	BLUP_lutein	NA
S4_22084015	4	22084015	1.06e-08	0.0576369	347	0.404796	0.465797	0.000245788	0.137171	BLUP_zeaxanthin	NA
S4_23305772	4	23305772	3.04e-10	0.0576369	347	0.404796	0.479473	1.32e-05	-0.143232	BLUP_zeaxanthin	NA
S4_275231	4	275231	9.91e-08	0.0720461	347	0.35736	0.414119	0.0264229	0.239687	BLUP_lutein	NA
S4_275341	4	275341	6.51e-07	0.121037	347	0.35736	0.406575	0.0374085	-0.176198	BLUP_lutein	NA
S4_33122903	4	33122903	8.16e-08	0.0648415	347	0.404796	0.458091	0.000827359	-0.120491	BLUP_zeaxanthin	NA
S4_36699206	4	36699206	2.63e-08	0.0576369	347	0.404796	0.462344	0.000509401	0.144556	BLUP_zeaxanthin	NA
S4_64220386	4	64220386	6.19e-08	0.056196	347	0.404796	0.459129	0.00080874	-0.122479	BLUP_zeaxanthin	NA
S5_58064120	5	58064120	6.27e-08	0.0533141	347	0.404796	0.459078	0.00080874	0.136999	BLUP_zeaxanthin	NA
S5_9829024	5	9829024	3.09e-08	0.0504323	347	0.404796	0.461739	0.000538161	-0.153489	BLUP_zeaxanthin	NA
S5_9837818	5	9837818	9.26e-09	0.054755	347	0.404796	0.466309	0.000230198	0.155741	BLUP_zeaxanthin	NA
S5_9840680	5	9840680	7.45e-09	0.0504323	347	0.404796	0.467137	0.000199454	-0.161025	BLUP_zeaxanthin	NA
S6_45981388	6	45981388	1.24e-07	0.0965418	347	0.404796	0.456531	0.00110568	-0.112792	BLUP_zeaxanthin	NA
S6_46330663	6	46330663	1.92e-08	0.116715	347	0.404796	0.463548	0.000392294	0.109367	BLUP_zeaxanthin	Sobic.006G097500 (ZEP)
S6_46717975	6	46717975	7.83e-11	0.103746	347	0.404796	0.484789	3.9e-06	-0.147961	BLUP_zeaxanthin	Sobic.006G097500 (ZEP)
S6_46735094	6	46735094	4.02e-08	0.0936599	347	0.404796	0.460751	0.000582927	0.115422	BLUP_zeaxanthin	Sobic.006G097500 (ZEP)
S6_47123508	6	47123508	2.88e-08	0.0565217	345	0.326389	0.391549	0.00166865	-0.0651969	BLUP_β-carotene	NA
S6_47123508	6	47123508	5.88e-07	0.056196	347	0.35736	0.406982	0.0374085	-0.21798	BLUP_lutein	Sobic.006G097500 (ZEP)
S6_47123508	6	47123508	1.71e-13	0.056196	347	0.404796	0.509423	5.94e-08	-0.172745	BLUP_zeaxanthin	Sobic.006G097500 (ZEP)
S6_48562216	6	48562216	8.1e-08	0.0652174	345	0.326389	0.387116	0.00281869	0.0655588	BLUP_β-carotene	Sobic.006G097500 (ZEP)
S6_48562216	6	48562216	6.83e-11	0.0648415	347	0.404796	0.485329	3.9e-06	0.157769	BLUP_zeaxanthin	NA
S6_55520350	6	55520350	8.42e-08	0.0720461	347	0.404796	0.457972	0.000827359	-0.112974	BLUP_zeaxanthin	NA
S6_55520384	6	55520384	8.42e-08	0.0720461	347	0.404796	0.457972	0.000827359	-0.112974	BLUP_zeaxanthin	NA
S7_11375372	7	11375372	5.04e-08	0.0590778	347	0.404796	0.459897	0.000702259	-0.118104	BLUP_zeaxanthin	NA
S8_3175664	8	3175664	3.63e-08	0.0475504	347	0.404796	0.46113	0.000550054	-0.153061	BLUP_zeaxanthin	NA
S8_3175665	8	3175665	3.63e-08	0.0475504	347	0.404796	0.46113	0.000550054	-0.153061	BLUP_zeaxanthin	NA
S8_3175686	8	3175686	3.63e-08	0.0475504	347	0.404796	0.46113	0.000550054	0.153061	BLUP_zeaxanthin	NA
S8_55564934	8	55564934	8.55e-08	0.0648415	347	0.404796	0.457914	0.000827359	0.137642	BLUP_zeaxanthin	NA
S8_55564944	8	55564944	8.55e-08	0.0648415	347	0.404796	0.457914	0.000827359	0.137642	BLUP_zeaxanthin	NA
S8_55668146	8	55668146	3.65e-09	0.0533141	347	0.404796	0.469862	0.000117688	0.151692	BLUP_zeaxanthin	NA
S8_7569911	8	7569911	1.69e-12	0.0619597	347	0.404796	0.500085	2.94e-07	0.165412	BLUP_zeaxanthin	NA
S8_7570056	8	7570056	2.24e-11	0.0691643	347	0.404796	0.489745	2.6e-06	0.153837	BLUP_zeaxanthin	NA
S9_2167856	9	2167856	7.52e-07	0.073487	347	0.35736	0.406002	0.0374085	0.191657	BLUP_lutein	NA
S9_2167889	9	2167889	3.96e-07	0.0691643	347	0.35736	0.408558	0.0374085	0.205358	BLUP_lutein	NA
S9_2168864	9	2168864	6.03e-07	0.0720461	347	0.35736	0.406881	0.0374085	0.202265	BLUP_lutein	NA
S9_3720142	9	3720142	4.06e-09	0.0720461	347	0.404796	0.469459	0.000117688	-0.128291	BLUP_zeaxanthin	NA
S9_3723048	9	3723048	4.06e-09	0.0720461	347	0.404796	0.469459	0.000117688	-0.128291	BLUP_zeaxanthin	NA
S9_5511363	9	5511363	1.8e-08	0.103746	347	0.404796	0.463786	0.000391442	-0.117591	BLUP_zeaxanthin	NA
S9_6565136	9	6565136	7.04e-08	0.054755	347	0.404796	0.458646	0.000827359	-0.131293	BLUP_zeaxanthin	NA

## Sheet: Table S4
Table S4. Genomic Estimated Breeding Values (GEBV) for β-carotene, lutein, and zeaxanthin for the SAP/CAP collection and the unexplored germplasm
Taxa	GEBV Zeaxanthin	GEBV Lutein	GEBV β-carotene	Panel
PI17548	-0.0908697	0.00010365	-0.0479888	SAP/CAP
PI24969	-0.0215683	0.168453	-0.0067895	SAP/CAP
PI267573	0.0513181	0.207405	0.0110835	SAP/CAP
PI276837	-0.0135587	-0.102151	-0.0448011	SAP/CAP
PI291234	-0.0235204	-0.0883118	-0.056286	SAP/CAP
PI291235	0.000789799	-0.101209	-0.0568938	SAP/CAP
PI297130	-0.0509424	0.0555641	-0.0172566	SAP/CAP
PI297171	-0.0888051	-0.0005144	-0.0260308	SAP/CAP
PI297245	0.0151861	-0.0148258	-0.0168302	SAP/CAP
PI297247	0.0139505	0.271083	0.0349166	SAP/CAP
PI329435	0.060603	-0.148623	-0.0066849	SAP/CAP
PI329440	-0.0463339	-0.254607	-0.03932	SAP/CAP
PI35038	-0.0592809	0.00628558	-0.0071336	SAP/CAP
PI457747	0.0261217	0.383476	0.100034	SAP/CAP
PI505722	-0.0792332	-0.240237	-0.0404432	SAP/CAP
PI505735	-0.0473037	0.164974	-0.0108947	SAP/CAP
PI506069	0.079891	0.0166366	0.0313525	SAP/CAP
PI508366	-0.0346057	-0.137397	-0.0103103	SAP/CAP
PI508372	0.199678	0.186031	0.00257362	SAP/CAP
PI510709	-0.0483725	-0.157382	-0.0411677	SAP/CAP
PI510757	0.0608612	0.18204	0.0320925	SAP/CAP
PI510904	-0.0423208	-0.248049	-0.0360553	SAP/CAP
PI510907	-0.0741687	-0.14637	-0.0226889	SAP/CAP
PI510917	0.0664119	0.0481416	0.0473098	SAP/CAP
PI510918	-0.0584009	-0.106453	-0.0127934	SAP/CAP
PI510921	-0.0946438	-0.249911	-0.0292541	SAP/CAP
PI510922	-0.0841324	-0.306938	-0.0390419	SAP/CAP
PI510923	-0.100989	-0.247928	-0.0274033	SAP/CAP
PI510924	-0.0936187	-0.259724	-0.0370914	SAP/CAP
PI510925	-0.0590271	-0.159483	-0.0228695	SAP/CAP
PI510931	-0.081295	-0.232855	-0.0315635	SAP/CAP
PI510932	-0.0400116	-0.260989	-0.0399849	SAP/CAP
PI510933	-0.0671233	-0.183301	-0.0451091	SAP/CAP
PI510934	-0.10518	-0.229415	-0.0435517	SAP/CAP
PI510943	-0.0699856	-0.0032304	-0.0525609	SAP/CAP
PI510944	-0.0779124	-0.306961	-0.0584741	SAP/CAP
PI510945	-0.0389825	0.0389169	-0.0250555	SAP/CAP
PI510946	-0.0933793	-0.286958	-0.0376058	SAP/CAP
PI510948	-0.0657461	-0.246077	-0.0268493	SAP/CAP
PI510950	-0.0700441	-0.140514	0.00873744	SAP/CAP
PI510951	-0.0949954	-0.19283	-0.0277933	SAP/CAP
PI510963	0.0731032	0.181239	-0.0414284	SAP/CAP
PI510966	-0.0245211	0.0313493	-0.0261423	SAP/CAP
PI510972	-0.0974193	-0.279736	-0.0423057	SAP/CAP
PI510974	-0.0814201	-0.106275	-0.0281962	SAP/CAP
PI510975	-0.0687286	-0.0921178	-0.0391585	SAP/CAP
PI510977	-0.0679213	-0.12674	-0.0007405	SAP/CAP
PI510978	-0.0689093	-0.263246	-0.0424924	SAP/CAP
PI510980	-0.0371014	-0.211734	-0.0562457	SAP/CAP
PI510981	-0.0698227	-0.0233944	-0.0401447	SAP/CAP
PI510983	-0.0507668	-0.195659	-0.0427495	SAP/CAP
PI510989	-0.0785968	-0.0692572	-0.0560814	SAP/CAP
PI510991	-0.0760245	-0.145883	-0.0240877	SAP/CAP
PI510993	-0.0296574	-0.138318	-0.0105069	SAP/CAP
PI510994	-0.0848474	-0.246347	-0.0176959	SAP/CAP
PI511002	-0.0763906	-0.198159	-0.0307171	SAP/CAP
PI511011	-0.079445	-0.194659	-0.0385218	SAP/CAP
PI511015	-0.0990321	-0.296172	-0.0665607	SAP/CAP
PI511016	-0.104798	-0.21528	-0.0404307	SAP/CAP
PI511018	-0.0963654	-0.272721	-0.0518689	SAP/CAP
PI511019	-0.0316706	-0.156152	-0.0401241	SAP/CAP
PI511020	-0.0857289	-0.289213	-0.035176	SAP/CAP
PI511257	0.00122304	0.00131482	-0.0362717	SAP/CAP
PI511258	-0.0345112	-0.0264068	-0.0400769	SAP/CAP
PI52606	-0.0130636	-0.0783988	0.0258119	SAP/CAP
PI526150	0.011207	0.0416393	0.0222203	SAP/CAP
PI533750	0.0166659	0.0216965	0.00346945	SAP/CAP
PI533752	-0.0267483	0.0180928	0.0134311	SAP/CAP
PI533754	-0.0429336	0.0296196	-0.0222529	SAP/CAP
PI533755	-0.0719802	-0.230651	-0.0440665	SAP/CAP
PI533757	-0.0422961	0.0314754	-0.0019531	SAP/CAP
PI533758	0.0296794	-0.056589	0.00405114	SAP/CAP
PI533759	-0.070637	0.0101634	-0.0216727	SAP/CAP
PI533760	-0.0174364	-0.0604685	0.0875866	SAP/CAP
PI533761	0.00723959	-0.0682725	0.026618	SAP/CAP
PI533762	0.114971	0.666107	0.143633	SAP/CAP
PI533766	-0.0341328	-0.044149	0.0135152	SAP/CAP
PI533769	-0.0795165	-0.121902	-0.0195714	SAP/CAP
PI533776	0.475682	0.543241	0.114005	SAP/CAP
PI533785	-0.0660628	0.0137475	0.0368184	SAP/CAP
PI533788	-0.01111	0.322877	-0.0178849	SAP/CAP
PI533789	0.051247	0.174424	0.041714	SAP/CAP
PI533792	-0.069003	-0.208141	-0.030646	SAP/CAP
PI533794	-0.0818049	-0.223062	-0.027882	SAP/CAP
PI533799	-0.0626144	-0.199585	-0.0160581	SAP/CAP
PI533800	-0.0541667	-0.260192	-0.0472585	SAP/CAP
PI533807	-0.011259	-0.111686	-0.0206215	SAP/CAP
PI533810	-0.0329142	-0.0617593	-0.0377178	SAP/CAP
PI533814	-0.0454652	-0.176399	-0.0566796	SAP/CAP
PI533821	-0.00356799	0.369932	0.0602778	SAP/CAP
PI533822	-0.0302232	-0.18336	-0.0035572	SAP/CAP
PI533824	0.0965913	0.607399	0.0730919	SAP/CAP
PI533830	0.0191504	0.426687	-0.0014574	SAP/CAP
PI533831	0.010299	0.0677313	0.0218938	SAP/CAP
PI533833	-0.0602462	-0.0747215	-0.0533731	SAP/CAP
PI533838	0.0231315	-0.0855269	0.0703195	SAP/CAP
PI533839	-0.112727	-0.31256	-0.0660529	SAP/CAP
PI533841	-0.0635305	-0.118307	-0.0028709	SAP/CAP
PI533842	-0.0022529	0.0238809	-0.0210181	SAP/CAP
PI533843	-0.105656	-0.314449	-0.0317154	SAP/CAP
PI533845	-0.0768461	-0.215901	-0.0248344	SAP/CAP
PI533852	-0.0540915	-0.277501	-0.0419842	SAP/CAP
PI533855	-0.0485528	-0.273981	-0.0327057	SAP/CAP
PI533856	0.00128556	0.103922	-0.0025373	SAP/CAP
PI533863	-0.0357673	-0.199373	-0.0431641	SAP/CAP
PI533866	0.0314222	0.20387	0.0210613	SAP/CAP
PI533869	-0.109701	-0.334201	-0.050795	SAP/CAP
PI533871	-0.0599176	-0.246456	-0.0272263	SAP/CAP
PI533876	0.056509	0.135644	0.0323604	SAP/CAP
PI533877	1.10959	2.15845	0.46282	SAP/CAP
PI533878	0.549558	0.716892	0.159292	SAP/CAP
PI533882	0.044981	0.247479	0.0595101	SAP/CAP
PI533901	0.0547572	0.315474	0.0304976	SAP/CAP
PI533902	0.0955255	0.21074	0.0319557	SAP/CAP
PI533910	-0.0530235	-0.090165	0.0339284	SAP/CAP
PI533911	-0.00607095	-0.109872	-0.0266742	SAP/CAP
PI533912	-0.0318103	-0.0669878	-0.0045062	SAP/CAP
PI533913	-0.0637177	-0.191629	-0.0301237	SAP/CAP
PI533919	0.0222127	0.239141	-0.0135619	SAP/CAP
PI533924	0.0741481	0.357232	-0.0167339	SAP/CAP
PI533927	-0.0626923	-0.225861	-0.0571705	SAP/CAP
PI533936	-0.0495847	-0.137059	-0.0322828	SAP/CAP
PI533937	0.00561186	-0.20677	-0.0469576	SAP/CAP
PI533938	-0.0124974	0.0307831	0.0261996	SAP/CAP
PI533939	-0.0658693	0.120594	0.00111064	SAP/CAP
PI533940	-0.0651309	-0.201087	-0.0374779	SAP/CAP
PI533943	-0.0304111	-0.0784146	0.0124546	SAP/CAP
PI533948	-0.0887741	-0.229511	-0.003181	SAP/CAP
PI533955	0.00377574	-0.0987077	-0.0424764	SAP/CAP
PI533956	-0.0907217	-0.149416	-0.0442114	SAP/CAP
PI533957	-0.0180859	0.0444899	-0.0248587	SAP/CAP
PI533961	-0.0503826	-0.19439	-0.0402066	SAP/CAP
PI533962	-0.0390179	-0.0325493	-0.0187447	SAP/CAP
PI533964	-0.0568288	-0.164908	-0.0234079	SAP/CAP
PI533965	-0.0287222	-0.101171	-0.0135686	SAP/CAP
PI533967	0.0214361	-0.226861	-0.0138078	SAP/CAP
PI533970	-0.0438729	-0.0168958	0.00278036	SAP/CAP
PI533972	-0.0560803	0.0176583	-0.0065384	SAP/CAP
PI533976	-0.0392539	-0.0832202	0.00807085	SAP/CAP
PI533979	-0.0491939	-0.1038	-0.0021008	SAP/CAP
PI533980	0.0615213	0.0793602	0.0263006	SAP/CAP
PI533985	-0.0506131	-0.121639	-0.0288112	SAP/CAP
PI533986	-0.0373912	-0.063766	-0.0286922	SAP/CAP
PI533987	0.0422772	0.0406045	0.0395631	SAP/CAP
PI533989	-0.0414535	-0.170258	-0.0338855	SAP/CAP
PI533991	-0.0889499	-0.125868	-0.0417881	SAP/CAP
PI533996	0.00329619	-0.0545308	-0.0155833	SAP/CAP
PI533997	-0.0368566	-0.23592	0.0180094	SAP/CAP
PI533998	-0.0473379	-0.116071	-0.0421952	SAP/CAP
PI534009	-0.0804857	-0.2055	-0.0333313	SAP/CAP
PI534021	-0.0307668	-0.117062	-0.0225914	SAP/CAP
PI534028	-0.0746913	-0.193149	-0.0548093	SAP/CAP
PI534037	-0.0762484	-0.0923874	-0.0488471	SAP/CAP
PI534053	-0.0411812	-0.132457	-0.0132253	SAP/CAP
PI534054	-0.107927	-0.274015	-0.0523993	SAP/CAP
PI534063	-0.0396014	-0.127076	-0.0076323	SAP/CAP
PI534070	-0.0250507	-0.256321	-0.0253821	SAP/CAP
PI534079	-0.025254	-0.0633326	0.00675025	SAP/CAP
PI534088	1.44433	1.83559	0.264839	SAP/CAP
PI534092	0.850676	1.84517	0.45825	SAP/CAP
PI534096	-0.103225	-0.235119	-0.0503651	SAP/CAP
PI534097	-0.0809378	-0.192866	-0.0366478	SAP/CAP
PI534099	-0.0631465	-0.174551	-0.0417902	SAP/CAP
PI534101	-0.0467764	-0.0902459	-0.0376069	SAP/CAP
PI534104	-0.0642233	-0.223913	-0.0585483	SAP/CAP
PI534105	-0.042686	-0.136673	-0.0223565	SAP/CAP
PI534108	-0.0670973	-0.134927	-0.025509	SAP/CAP
PI534112	-0.0504727	-0.0083402	-0.0084225	SAP/CAP
PI534114	-0.0348851	0.257685	-0.0236718	SAP/CAP
PI534115	-0.0265756	-0.132248	-0.0059029	SAP/CAP
PI534117	-0.047852	-0.0085102	-0.0261956	SAP/CAP
PI534123	0.0337718	0.232406	0.0264018	SAP/CAP
PI534124	0.118149	0.446191	0.0149022	SAP/CAP
PI534127	0.00609139	0.235248	0.0053247	SAP/CAP
PI534128	0.0612523	0.520126	0.00163976	SAP/CAP
PI534132	-0.00163009	0.215507	0.0426439	SAP/CAP
PI534133	-0.0190484	-0.0063219	0.043271	SAP/CAP
PI534135	-0.0147204	0.107138	0.0564579	SAP/CAP
PI534137	0.41482	0.23407	0.0145835	SAP/CAP
PI534138	0.0509105	0.260976	0.0527158	SAP/CAP
PI534139	-0.055347	-0.142634	-0.0220703	SAP/CAP
PI534144	-0.00373377	0.77722	0.0696634	SAP/CAP
PI534145	-0.0641632	-0.189374	-0.0311048	SAP/CAP
PI534148	-0.0179951	0.0747434	-0.0011328	SAP/CAP
PI534155	0.0661395	0.599772	0.0814823	SAP/CAP
PI534157	-0.0429368	-0.198368	-0.0241998	SAP/CAP
PI534163	-0.0535856	0.380703	-0.0349294	SAP/CAP
PI534167	-0.0654037	-0.113585	-0.0229312	SAP/CAP
PI540816	0.177921	0.302256	0.0797136	SAP/CAP
PI542406	-0.00174847	-0.142021	-0.0545437	SAP/CAP
PI542718	-0.103212	-0.135906	-0.0349855	SAP/CAP
PI552856	-0.0553165	-0.215873	-0.0152162	SAP/CAP
PI552861	-0.0398462	-0.0118633	0.0605682	SAP/CAP
PI560493	-0.0212934	0.0895158	0.00268186	SAP/CAP
PI561072	0.23894	0.0720052	0.0168455	SAP/CAP
PI561073	0.0157724	-0.172917	-0.0161635	SAP/CAP
PI561472	0.00365768	-0.161753	-0.0090913	SAP/CAP
PI562238	0.164059	0.550869	0.0588827	SAP/CAP
PI562712	0.0210229	0.318815	0.122176	SAP/CAP
PI562730	0.0469161	0.214341	0.00600583	SAP/CAP
PI562777	0.180259	0.144238	0.12787	SAP/CAP
PI563068	0.679644	0.649297	0.313193	SAP/CAP
PI563392	0.350443	0.423236	0.145966	SAP/CAP
PI563398	0.160985	0.720587	0.316484	SAP/CAP
PI563409	0.12706	0.459125	0.0824705	SAP/CAP
PI563430	0.126777	0.544924	0.0951016	SAP/CAP
PI563447	0.404192	0.238454	0.286294	SAP/CAP
PI563448	0.157089	0.227363	0.0620695	SAP/CAP
PI563449	0.218151	0.200602	0.0392793	SAP/CAP
PI563450	0.870845	0.748838	0.197398	SAP/CAP
PI563451	0.313504	0.575001	0.145348	SAP/CAP
PI563452	0.242092	0.614199	0.104299	SAP/CAP
PI563453	0.668188	0.311788	0.152186	SAP/CAP
PI563454	0.27696	0.201072	0.0774805	SAP/CAP
PI563455	0.519	0.944677	0.199855	SAP/CAP
PI563457	0.363912	0.274618	0.168142	SAP/CAP
PI563485	0.031362	-0.0185218	-0.010918	SAP/CAP
PI563638	0.045371	-0.0014922	-0.0286738	SAP/CAP
PI564163	-0.0425133	-0.157113	-0.0110968	SAP/CAP
PI565120	0.0289892	-0.0965711	-0.0127422	SAP/CAP
PI565123	0.378782	0.805452	0.10908	SAP/CAP
PI566819	-0.0445996	-0.0845433	-0.0315906	SAP/CAP
PI569812	0.228111	0.347904	0.0930369	SAP/CAP
PI576332	-0.08844	-0.124186	-0.0433332	SAP/CAP
PI576333	-0.0877809	-0.257251	-0.0350193	SAP/CAP
PI576339	0.00166493	0.0311644	-0.0387444	SAP/CAP
PI576340	0.0100465	-0.188969	-0.0485059	SAP/CAP
PI576345	-0.0154114	0.0104453	-0.0305877	SAP/CAP
PI576347	0.272197	0.0211575	-0.0038447	SAP/CAP
PI576348	-0.0783035	-0.0270773	-0.0322142	SAP/CAP
PI576349	-0.047841	0.00092335	-0.0314491	SAP/CAP
PI576350	-0.0438173	-0.185746	-0.0348124	SAP/CAP
PI576352	-0.0786058	-0.218076	-0.0554647	SAP/CAP
PI576359	0.0396072	-0.0145694	0.00106725	SAP/CAP
PI576364	-0.0607419	-0.0085471	-0.0410469	SAP/CAP
PI576366	-0.0514295	-0.114713	-0.0160803	SAP/CAP
PI576373	-0.0311154	-0.0773733	-0.0170066	SAP/CAP
PI576375	0.0782516	0.0874226	0.0836255	SAP/CAP
PI576376	-0.0636854	0.0746578	0.00052411	SAP/CAP
PI576380	-0.0306986	-0.229359	0.00839117	SAP/CAP
PI576381	-0.0345716	-0.096273	-0.0070214	SAP/CAP
PI576385	-0.0756056	-0.134442	-0.006709	SAP/CAP
PI576386	-0.0242661	-0.0272066	-0.0075742	SAP/CAP
PI576387	-0.0139513	-0.0156909	-0.0084818	SAP/CAP
PI576390	-0.0680172	-0.245295	-0.0603422	SAP/CAP
PI576391	-0.0481575	-0.157926	-0.0382528	SAP/CAP
PI576393	-0.0601521	-0.162909	-0.0432668	SAP/CAP
PI576394	-0.0498753	-0.174677	-0.0344491	SAP/CAP
PI576399	-0.00505232	0.0694277	-0.0090967	SAP/CAP
PI576401	-0.0197758	-0.205553	-0.0409377	SAP/CAP
PI576418	-0.060851	-0.125063	-0.0389942	SAP/CAP
PI576422	-0.0572738	-0.181861	-0.0423591	SAP/CAP
PI576425	0.0103798	0.10444	0.00814293	SAP/CAP
PI576426	0.0300345	0.600319	0.087692	SAP/CAP
PI576428	-0.0780878	-0.256487	-0.0461406	SAP/CAP
PI576435	-0.0674327	-0.0249451	-0.0176334	SAP/CAP
PI576437	0.0924467	-0.0153302	0.0159474	SAP/CAP
PI585295	0.0313343	-0.0328461	0.00605802	SAP/CAP
PI585346	0.173901	0.133328	0.071217	SAP/CAP
PI585347	0.685524	0.874696	0.257413	SAP/CAP
PI585348	0.406809	0.509536	0.281651	SAP/CAP
PI585349	0.227008	0.130729	0.0570524	SAP/CAP
PI585350	0.00844079	0.0251487	0.0429736	SAP/CAP
PI585351	0.0974177	0.238071	0.0811952	SAP/CAP
PI585353	0.0213752	0.23054	-0.0003805	SAP/CAP
PI585355	0.238892	0.21031	0.0382276	SAP/CAP
PI585359	0.0652943	0.129918	0.0594121	SAP/CAP
PI585363	0.205063	0.376623	0.131407	SAP/CAP
PI585365	0.212772	0.400433	0.0928699	SAP/CAP
PI585368	-0.000619483	-0.0266173	0.0211072	SAP/CAP
PI585369	0.399209	0.647536	0.257743	SAP/CAP
PI585372	0.289025	0.309353	0.138771	SAP/CAP
PI585373	0.117687	0.100997	0.086254	SAP/CAP
PI585374	0.355118	0.213428	0.108839	SAP/CAP
PI585376	0.0310431	0.297967	0.0178068	SAP/CAP
PI585379	0.0414505	0.36034	0.120456	SAP/CAP
PI586046	0.139019	0.0169138	-0.0111074	SAP/CAP
PI595699	0.0237624	-0.120623	-0.0210287	SAP/CAP
PI595702	-0.0103209	-0.02707	-0.0397142	SAP/CAP
PI595714	-0.0401109	-0.0492819	-0.0186411	SAP/CAP
PI595718	-0.0434195	-0.198518	0.0206854	SAP/CAP
PI595720	0.0470732	0.0934332	0.0698134	SAP/CAP
PI595739	-0.00121794	-0.160755	-0.0125218	SAP/CAP
PI595740	0.00995036	0.250939	0.0194447	SAP/CAP
PI595741	-0.0502432	-0.0230726	-0.0200652	SAP/CAP
PI595743	0.00979347	-0.150988	-0.0151841	SAP/CAP
PI595744	-0.0209484	-0.115405	-0.0213188	SAP/CAP
PI595745	0.0306934	0.0250361	0.0524486	SAP/CAP
PI597945	0.0107974	-0.181516	-0.0040567	SAP/CAP
PI597946	-0.0155515	-0.0617977	-0.0099853	SAP/CAP
PI597949	-0.0339853	-0.241406	-0.0328236	SAP/CAP
PI597950	-0.0994281	-0.241579	-0.0246334	SAP/CAP
PI597951	-0.00952839	-0.055045	0.00513252	SAP/CAP
PI597952	0.00307305	-0.0535417	-0.0151237	SAP/CAP
PI597957	-0.0840806	-0.216616	-0.0323145	SAP/CAP
PI597960	0.0279396	0.0937739	0.0546911	SAP/CAP
PI597961	-0.0521929	-0.176605	-0.0258594	SAP/CAP
PI597964	-0.0161628	-0.179594	0.00777982	SAP/CAP
PI597965	-0.018513	-0.0794452	-0.0143574	SAP/CAP
PI597966	-0.0431522	-0.194789	-0.0415813	SAP/CAP
PI597967	0.011238	-0.14052	0.00933417	SAP/CAP
PI597968	-0.0656846	0.0099634	0.00550404	SAP/CAP
PI597971	0.00824848	0.0311685	0.00390983	SAP/CAP
PI597972	-0.00208123	0.0649581	0.00065512	SAP/CAP
PI597973	0.0417442	0.238289	0.0150084	SAP/CAP
PI597976	-0.0636013	-0.0336951	-0.0003586	SAP/CAP
PI597980	-0.0149311	0.191455	-0.0300756	SAP/CAP
PI597982	0.0489022	0.0665151	0.0336201	SAP/CAP
PI607931	-0.0377094	-0.0309041	0.0227239	SAP/CAP
PI609456	-0.0857594	-0.173988	-0.0395618	SAP/CAP
PI613536	0.197782	1.31017	0.120321	SAP/CAP
PI641824	-0.0964634	0.142618	-0.0308977	SAP/CAP
PI641836	-0.0370594	-0.0932942	-0.0130576	SAP/CAP
PI641849	-0.099482	-0.004021	-0.0452626	SAP/CAP
PI641874	-0.0642607	-0.0169832	-0.0229994	SAP/CAP
PI65121	0.00370207	-0.0507676	0.00618038	SAP/CAP
PI651492	0.00488904	-0.030493	-0.0168892	SAP/CAP
PI651496	-0.0420459	0.293238	-0.0527262	SAP/CAP
PI653616	-0.0179524	0.0382564	-0.0197777	SAP/CAP
PI653617	-0.0492031	-0.133966	-0.0642815	SAP/CAP
PI655970	-0.026098	-0.0454631	-0.00734	SAP/CAP
PI655971	-0.0180111	0.0579183	-0.0007569	SAP/CAP
PI655975	-0.0593262	-0.0151029	-0.0149771	SAP/CAP
PI655982	-0.0433716	-0.156369	0.0214211	SAP/CAP
PI655983	-0.0565432	-0.0366336	-0.0321185	SAP/CAP
PI655987	-0.0568313	-0.195481	-0.0104733	SAP/CAP
PI655994	-0.0265717	-0.136684	-0.0315817	SAP/CAP
PI655998	-0.00623611	-0.0416956	0.0317739	SAP/CAP
PI656002	0.148042	0.118558	0.044034	SAP/CAP
PI656004	0.365879	0.831855	0.151181	SAP/CAP
PI656006	0.0435124	0.0884816	0.0197375	SAP/CAP
PI656007	-0.0833058	-0.203637	-0.0039362	SAP/CAP
PI656008	-0.0371794	-0.260227	-0.0311683	SAP/CAP
PI656009	-0.0113345	-0.154074	0.0163153	SAP/CAP
PI656017	-0.0845546	-0.177372	-0.0253701	SAP/CAP
PI656021	-0.0437552	0.0467001	-0.0099761	SAP/CAP
PI656023	-0.0894451	-0.285947	-0.0349895	SAP/CAP
PI656024	0.0847773	0.128945	0.0534755	SAP/CAP
PI656029	-0.0451677	-0.118834	0.00697096	SAP/CAP
PI656039	-0.0381181	-0.256412	-0.0272343	SAP/CAP
PI656040	0.51192	0.641859	0.238318	SAP/CAP
PI656044	-0.0560462	-0.237213	-0.0199333	SAP/CAP
PI656048	-0.0200207	-0.11224	0.00891777	SAP/CAP
PI656054	0.0312209	0.0347655	0.0278072	SAP/CAP
PI656056	-0.0366802	-0.226886	-0.0465698	SAP/CAP
PI656057	-0.022186	-0.109109	-0.0356946	SAP/CAP
PI656060	-0.0501941	-0.143451	0.0174833	SAP/CAP
PI656061	-0.0287493	0.173494	0.0539152	SAP/CAP
PI656062	-0.0665067	-0.246191	-0.0243311	SAP/CAP
PI656063	-0.104378	-0.276087	-0.0044357	SAP/CAP
PI656064	-0.102673	-0.252323	-0.0581121	SAP/CAP
PI656065	-0.0721459	-0.150019	-0.0489547	SAP/CAP
PI656066	-0.0181504	0.0990991	-0.0106168	SAP/CAP
PI656067	-0.107394	-0.24738	-0.0618047	SAP/CAP
PI656070	-0.0222452	-0.0819753	-0.0195626	SAP/CAP
PI656071	0.00734935	0.0744486	0.00936768	SAP/CAP
PI656072	-0.0283829	0.0208537	0.0357095	SAP/CAP
PI656073	-0.0615738	-0.225693	-0.0481571	SAP/CAP
PI656074	0.0152171	-0.214409	-0.0157579	SAP/CAP
PI656075	-0.0612798	-0.299584	-0.0271517	SAP/CAP
PI656076	-0.0597987	-0.221166	-0.0168909	SAP/CAP
PI656077	-0.0273884	-0.121285	-0.0216578	SAP/CAP
PI656078	-0.098118	-0.190003	-0.049403	SAP/CAP
PI656079	-0.0505657	-0.171453	0.0135494	SAP/CAP
PI656082	-0.0149487	0.233582	0.00127187	SAP/CAP
PI656085	-0.0699823	-0.180868	-0.0080609	SAP/CAP
PI656091	0.141084	0.696774	0.144886	SAP/CAP
PI656092	0.018041	0.274049	0.0400829	SAP/CAP
PI656093	-0.0633697	-0.229431	-0.0304474	SAP/CAP
PI656094	-0.0414917	-0.227648	-0.0036055	SAP/CAP
PI656095	0.308343	0.634932	0.118472	SAP/CAP
PI656096	1.07258	1.13273	0.263428	SAP/CAP
PI656097	-0.0300331	-0.0104144	-0.0444712	SAP/CAP
PI656099	-0.0537189	-0.0912948	-0.0451844	SAP/CAP
PI656100	-0.0443376	-0.114905	-0.0395121	SAP/CAP
PI656101	0.0153842	0.0564579	0.00566335	SAP/CAP
PI656102	-0.0124463	0.0387139	-0.0243345	SAP/CAP
PI656103	-0.000596099	-0.0949923	0.0116749	SAP/CAP
PI656104	-0.0280375	0.0711367	-0.0264412	SAP/CAP
PI656105	-0.0491469	-0.120286	-0.0243775	SAP/CAP
PI656106	-0.0191652	0.591808	0.0193567	SAP/CAP
PI656107	0.0234459	-0.0632651	0.00159722	SAP/CAP
PI656108	-0.062042	-0.269264	-0.0573675	SAP/CAP
PI656109	-0.0435606	0.293311	0.0306524	SAP/CAP
PI656110	-0.00532244	0.124941	0.0030435	SAP/CAP
PI656111	-0.0316307	-0.103175	0.00421746	SAP/CAP
PI656112	-0.0953676	-0.213857	-0.0388025	SAP/CAP
PI656113	-0.0214516	-0.0036906	0.0102115	SAP/CAP
PI656114	-0.0172407	-0.0611539	0.0564717	SAP/CAP
PI656115	-0.120431	-0.31601	-0.066258	SAP/CAP
PI656116	-0.0988898	-0.0806253	-0.0265086	SAP/CAP
PI656117	-0.0556312	-0.236197	-0.0224508	SAP/CAP
PI656118	-0.019574	0.157009	-0.0077882	SAP/CAP
PI656119	0.0486991	0.190871	0.0433824	SAP/CAP
PI656120	-0.04217	-0.158232	-0.0214132	SAP/CAP
PI656121	-0.0831986	-0.193345	-0.0453055	SAP/CAP
PI147932	0.128321	0.165098	0.0253042	Ethiopia
PI147933	0.115454	0.131716	0.0253851	Ethiopia
PI147935	-0.0699153	0.0518404	0.0167211	Ethiopia
PI195042	-0.0444298	0.0899849	-0.0049368	Ethiopia
PI196047	-0.104388	-0.254526	-0.0624523	Ethiopia
PI196054	-0.0784419	-0.146611	-0.0361517	Ethiopia
PI196890	-0.000754434	-0.008991	-0.0302568	Ethiopia
PI197462	0.0848212	0.222694	0.0848237	Ethiopia
PI257603	-0.039406	-0.226696	-0.0265784	Ethiopia
PI260273	-0.101019	-0.22702	-0.0461558	Ethiopia
PI267583	0.0333182	0.029821	0.0206451	Ethiopia
PI267588	-0.0873536	-0.248887	-0.0564318	Ethiopia
PI267595	-0.00575946	-0.0302102	-0.0209955	Ethiopia
PI267623	-0.00407015	0.0338839	-0.0220776	Ethiopia
PI267629	-0.0115547	0.253508	-0.0042207	Ethiopia
PI267633	0.0257359	0.189171	0.0163049	Ethiopia
PI273966	0.0472024	0.231857	0.0190447	Ethiopia
PI273969	-0.0318498	0.052044	-0.0250729	Ethiopia
PI276813	0.032284	0.337992	0.0513801	Ethiopia
PI276843	-0.0367052	-0.204594	-0.0465628	Ethiopia
PI305022	-0.0312524	0.0487144	-0.0254713	Ethiopia
PI305044	-0.0400329	-0.0811137	-0.0342553	Ethiopia
PI305050	-0.0160551	0.125795	-0.0094843	Ethiopia
PI305052	-0.0932905	-0.0782872	-0.0521828	Ethiopia
PI305055	0.0394527	0.325515	0.0461614	Ethiopia
PI318909	-0.0191565	-0.0833924	-0.0281629	Ethiopia
PI329272	-0.055014	0.0942365	0.0139405	Ethiopia
PI329287	0.0997648	0.269781	0.0204206	Ethiopia
PI329288	0.0402174	0.271222	0.0355113	Ethiopia
PI329294	-0.0565195	0.101393	0.0157777	Ethiopia
PI329320	0.119481	0.31812	0.030372	Ethiopia
PI329374	0.102714	0.338806	0.0293004	Ethiopia
PI329386	-0.0386578	0.192856	0.0254631	Ethiopia
PI329420	-0.0195604	0.162979	0.0270547	Ethiopia
PI329434	-0.0339959	-0.0979156	-0.0372671	Ethiopia
PI329436	0.0686898	0.320136	0.011666	Ethiopia
PI329446	-0.0168211	0.0826851	-0.0008207	Ethiopia
PI329479	0.102697	0.262188	0.0127151	Ethiopia
PI329480	0.0580319	0.210738	0.00329193	Ethiopia
PI329506	0.0777324	0.200905	0.0121465	Ethiopia
PI329570	0.0747698	0.254142	0.0028667	Ethiopia
PI329624	0.114666	0.212349	0.0263387	Ethiopia
PI329658	0.0757397	0.298612	0.0209898	Ethiopia
PI329733	-0.0605277	0.146269	0.0263907	Ethiopia
PI329744	0.0318283	0.19455	-0.0020238	Ethiopia
PI329748	0.0211629	0.21415	0.0159602	Ethiopia
PI329752	-0.0516597	-0.0402459	-0.0080901	Ethiopia
PI329785	-0.0516204	-0.0845782	-0.0449678	Ethiopia
PI329799	-0.019886	-0.0759588	-0.0267803	Ethiopia
PI329863	0.0964983	0.350098	0.0229588	Ethiopia
PI329881	0.0880064	0.376005	0.0302133	Ethiopia
PI329903	-0.00466005	0.184341	0.00065147	Ethiopia
PI329960	-0.0624716	0.119595	0.0156023	Ethiopia
PI330007	0.0229386	0.274377	0.0340044	Ethiopia
PI330034	-0.121165	-0.10631	-0.0552362	Ethiopia
PI330077	-0.058595	-0.0576125	-0.009563	Ethiopia
PI330100	-0.0217898	0.0616283	0.0182509	Ethiopia
PI330124	0.0351349	0.214688	0.0106363	Ethiopia
PI330191	0.0543658	0.203341	0.0353511	Ethiopia
PI330259	-0.0911708	-0.114164	-0.0377871	Ethiopia
PI330271	-0.0620456	-0.0451687	-0.0245078	Ethiopia
PI330275	-0.0144328	0.105561	0.0211601	Ethiopia
PI330295	-0.000212212	-0.0856319	-0.0171468	Ethiopia
PI330297	-0.0309953	-0.0502828	-0.0261173	Ethiopia
PI330821	0.112584	0.296972	0.0204502	Ethiopia
PI330851	0.101839	0.293328	0.0111124	Ethiopia
PI330858	0.114123	0.155936	0.0230772	Ethiopia
PI330871	-0.0584647	-0.258173	-0.0382192	Ethiopia
PI330911	-0.0651256	-0.0217775	-0.0206858	Ethiopia
PI337700	-0.0754608	0.162079	0.0102999	Ethiopia
PI452556	-0.0165238	0.128634	0.0291062	Ethiopia
PI452614	-0.0930933	-0.0400005	-0.0372048	Ethiopia
PI452661	0.044768	0.268786	0.0316291	Ethiopia
PI452678	-0.0525342	-0.181231	-0.021115	Ethiopia
PI452680	-0.043417	-0.0865692	-0.0146883	Ethiopia
PI452681	-0.0170361	-0.233077	-0.0482481	Ethiopia
PI452710	0.0620985	0.284257	0.0273837	Ethiopia
PI452719	-0.0859589	-0.045404	-0.045681	Ethiopia
PI452724	-0.0509212	0.0812013	0.00725869	Ethiopia
PI452727	0.0163136	0.197735	0.0139195	Ethiopia
PI452728	-0.014242	0.0298719	-0.0018799	Ethiopia
PI452736	-0.00299853	0.176947	0.0407797	Ethiopia
PI452762	-0.040338	0.0905045	0.0172659	Ethiopia
PI452776	-0.0317054	0.107825	-0.0033911	Ethiopia
PI452777	-0.0544133	0.0198178	0.00433196	Ethiopia
PI452798	-0.0115309	0.18134	0.033153	Ethiopia
PI452803	0.031874	0.21713	0.0538804	Ethiopia
PI452847	0.0236526	0.214052	0.0352549	Ethiopia
PI452903	0.118648	0.28972	0.0150592	Ethiopia
PI452908	0.122123	0.303603	0.0264577	Ethiopia
PI452922	-0.0819202	-0.0261302	-0.0302739	Ethiopia
PI452944	0.0844329	0.253331	0.0131253	Ethiopia
PI452967	0.079785	0.232475	0.00928703	Ethiopia
PI452969	0.000750123	0.124637	-0.0046723	Ethiopia
PI452987	-0.0494598	0.0878903	0.0208237	Ethiopia
PI452988	-0.0560997	0.112187	0.0197134	Ethiopia
PI453010	0.0459214	0.351897	0.0407299	Ethiopia
PI453031	0.00647539	0.0711611	0.0121654	Ethiopia
PI453035	-0.0013946	0.12365	0.0396175	Ethiopia
PI453036	-0.0187271	0.14948	0.0147111	Ethiopia
PI453042	-0.0254094	0.162189	0.0226269	Ethiopia
PI453046	0.0229193	0.118842	0.0119328	Ethiopia
PI453065	-0.0191981	0.164763	0.0304806	Ethiopia
PI453066	-0.0212163	0.163711	0.030105	Ethiopia
PI453070	0.094356	0.252896	0.0178217	Ethiopia
PI453072	0.0838616	0.230437	0.0134965	Ethiopia
PI453073	-0.0237194	0.0458929	0.00074514	Ethiopia
PI453074	0.0795817	0.229515	0.0121392	Ethiopia
PI453075	0.0839236	0.229103	0.0146959	Ethiopia
PI453144	0.0773902	0.225063	0.0104578	Ethiopia
PI453159	-0.0102114	0.183663	0.0356837	Ethiopia
PI453177	0.0807845	0.318227	0.0199782	Ethiopia
PI453186	0.0103851	0.143169	0.0173754	Ethiopia
PI453189	0.0417984	0.344562	0.0395238	Ethiopia
PI453195	0.0856512	0.327496	0.0208865	Ethiopia
PI453196	-0.00810566	0.236864	0.0307555	Ethiopia
PI453221	-0.0576919	0.0753281	0.0243578	Ethiopia
PI453251	0.00946391	0.153266	0.013419	Ethiopia
PI453275	0.00750501	0.198653	0.0141873	Ethiopia
PI453300	0.0825359	0.288348	0.0170042	Ethiopia
PI453309	0.0716399	0.175942	0.0102268	Ethiopia
PI453320	0.0511357	0.211909	0.0403468	Ethiopia
PI453380	-0.00161801	0.230061	0.0331555	Ethiopia
PI453387	0.00321929	0.235888	0.0375595	Ethiopia
PI453427	-0.0351303	0.160044	0.0302389	Ethiopia
PI453478	-0.0370868	0.153933	0.02017	Ethiopia
PI453494	-0.0150331	0.16857	0.022157	Ethiopia
PI453514	-0.0271417	0.15138	0.0160293	Ethiopia
PI453557	0.0439138	0.271045	0.0463156	Ethiopia
PI453576	-0.0267201	0.14806	0.0336043	Ethiopia
PI453587	-0.0581798	0.0695126	0.00513505	Ethiopia
PI453598	-0.00847107	0.17199	0.0261019	Ethiopia
PI453604	-0.0131231	0.201389	0.043687	Ethiopia
PI453635	0.0124303	0.233845	0.0218592	Ethiopia
PI453641	-0.0384862	0.138437	0.035949	Ethiopia
PI453648	0.0152971	0.155411	0.0165609	Ethiopia
PI453670	-0.0273291	0.25367	0.030182	Ethiopia
PI453680	0.000502339	0.0787475	-0.0026511	Ethiopia
PI453701	-0.0682533	0.097504	0.0162283	Ethiopia
PI453715	-0.109125	-0.0287642	-0.0180007	Ethiopia
PI453727	0.0527161	0.181189	-0.0035085	Ethiopia
PI453744	0.045049	0.240309	0.0124283	Ethiopia
PI453749	-0.0135098	0.067728	-0.0034034	Ethiopia
PI453780	0.00396753	0.11332	-0.0044078	Ethiopia
PI453781	0.0833457	0.239621	0.00710512	Ethiopia
PI453811	0.0381407	0.223729	0.00447558	Ethiopia
PI453821	0.116866	0.158691	0.0766313	Ethiopia
PI453831	-0.0231634	0.113214	0.0343335	Ethiopia
PI453834	0.102308	0.386148	0.0389507	Ethiopia
PI453845	0.0670839	0.228382	0.00233895	Ethiopia
PI453847	0.0498027	0.293334	0.0195223	Ethiopia
PI453882	0.0895298	0.191355	0.0131171	Ethiopia
PI453884	0.0207755	0.154352	0.0167977	Ethiopia
PI453890	0.0254267	0.234621	0.0236201	Ethiopia
PI453919	0.0284847	0.0995164	-0.0029987	Ethiopia
PI453928	-0.079478	-0.017298	-0.0325193	Ethiopia
PI453936	0.0829335	0.22263	0.00815474	Ethiopia
PI453938	-0.0447524	0.126948	0.0235646	Ethiopia
PI453947	-0.0917964	-0.0166789	-0.0209961	Ethiopia
PI453953	0.116425	0.412764	0.0384385	Ethiopia
PI453967	0.08944	0.269364	0.0111077	Ethiopia
PI454021	0.0975492	0.22543	0.0191446	Ethiopia
PI454058	0.093507	0.267492	0.0159971	Ethiopia
PI454067	0.0974237	0.252492	0.0105333	Ethiopia
PI454083	-0.0855108	-0.0055898	-0.0226761	Ethiopia
PI454086	0.0078595	0.297201	0.0427889	Ethiopia
PI454148	-0.0166479	-0.0317645	-0.0228891	Ethiopia
PI454153	-0.00552515	0.0425307	-0.0334506	Ethiopia
PI454154	-0.0154914	-0.0289612	-0.0176209	Ethiopia
PI454214	-0.0213688	0.162052	0.024072	Ethiopia
PI454221	0.0327632	0.257001	0.0362026	Ethiopia
PI454226	-0.00239636	-0.0168468	0.0182352	Ethiopia
PI454234	-0.00349358	0.252704	0.0366214	Ethiopia
PI454246	-0.0475283	0.235324	0.025557	Ethiopia
PI454293	-0.0127656	0.25092	0.0359366	Ethiopia
PI454296	0.0223905	0.257256	0.0277693	Ethiopia
PI454323	0.0542567	0.286531	0.0444953	Ethiopia
PI454382	-0.00790856	0.154631	0.0251799	Ethiopia
PI454443	-0.0117112	0.230974	0.0165629	Ethiopia
PI454483	-0.0374261	0.28399	0.0377014	Ethiopia
PI454484	0.00446834	-0.083246	-0.0222112	Ethiopia
PI454516	0.00975819	0.0322336	-0.0200765	Ethiopia
PI454519	0.0185368	0.187659	0.0151904	Ethiopia
PI454534	-0.024962	0.252367	0.0362833	Ethiopia
PI454556	0.0739115	0.244703	0.0130684	Ethiopia
PI454571	-0.0241209	-0.0124664	-0.0144044	Ethiopia
PI454572	-0.0110076	0.119482	0.0107209	Ethiopia
PI454584	-0.00491601	0.265415	0.0397457	Ethiopia
PI454594	-0.02597	0.182957	0.0241432	Ethiopia
PI454609	-0.0416137	0.123136	0.0261411	Ethiopia
PI454629	-0.0412189	0.132846	0.0259323	Ethiopia
PI454632	-0.0432096	0.100647	0.0163154	Ethiopia
PI454642	-0.0234411	0.13241	0.0220519	Ethiopia
PI454716	-0.0843436	0.0639433	0.0134821	Ethiopia
PI454791	-0.00387646	0.249644	0.0422363	Ethiopia
PI454873	0.0232693	0.224395	0.0111521	Ethiopia
PI454881	-0.0156425	0.0375723	-0.0075464	Ethiopia
PI454890	0.0109296	0.287444	0.0320112	Ethiopia
PI454936	-0.0187558	0.106831	0.013642	Ethiopia
PI454941	-0.0215212	0.0447888	0.0190573	Ethiopia
PI454981	-0.0257228	-0.0023125	-0.0009396	Ethiopia
PI454987	-0.0922567	-0.0466629	0.00117341	Ethiopia
PI454991	-0.0354975	0.0377318	0.00327466	Ethiopia
PI454998	-0.050836	-0.0076104	-0.0217199	Ethiopia
PI455017	0.0326127	0.111303	0.0306571	Ethiopia
PI455036	0.0327623	0.184104	0.0147978	Ethiopia
PI455038	-0.0447008	0.0971976	0.00611991	Ethiopia
PI455070	-0.0219287	0.0945965	0.0318479	Ethiopia
PI455099	-0.0519402	0.0081135	0.00093687	Ethiopia
PI455100	0.0246476	0.327739	0.0489508	Ethiopia
PI455140	-0.1173	-0.143967	-0.025458	Ethiopia
PI455144	-0.0393137	0.0155643	-0.0093521	Ethiopia
PI455154	0.000133055	0.0741319	0.0188998	Ethiopia
PI455180	-0.03899	0.159214	0.0235226	Ethiopia
PI455182	0.0223422	0.212671	0.020853	Ethiopia
PI455213	0.0560824	0.234461	0.0227148	Ethiopia
PI455248	0.0486424	0.169381	0.0115002	Ethiopia
PI455288	0.0699522	0.433148	0.0531984	Ethiopia
PI455295	0.0638097	0.31086	0.0252032	Ethiopia
PI455312	-0.0195769	0.0826098	0.0116237	Ethiopia
PI455330	-0.0515262	0.115934	0.0197128	Ethiopia
PI455351	0.0527844	0.135067	0.0207752	Ethiopia
PI455365	0.00136998	0.121449	0.00655288	Ethiopia
PI455384	-0.033456	0.18423	0.0172387	Ethiopia
PI455391	0.00203853	0.101592	0.0212586	Ethiopia
PI455413	-0.0297335	0.120945	0.025152	Ethiopia
PI455443	-0.0623504	-0.0223393	-0.0362988	Ethiopia
PI455451	-0.0508209	0.150675	0.0276	Ethiopia
PI455484	-0.0825051	-0.107246	-0.030817	Ethiopia
PI455530	0.0861833	0.235716	0.0154	Ethiopia
PI455532	0.0287576	0.297661	0.0165452	Ethiopia
PI455538	-0.0893588	-0.15234	-0.0272983	Ethiopia
PI455545	-0.0052225	0.0935808	-0.0080087	Ethiopia
PI455549	-0.0945988	-0.148603	-0.0333925	Ethiopia
PI455558	-0.0352997	0.130234	0.00903685	Ethiopia
PI455585	-0.0869905	0.0178782	-0.0028419	Ethiopia
PI455606	-0.0152647	0.162702	0.0124114	Ethiopia
PI455616	-0.0373466	0.0791985	0.0145619	Ethiopia
PI455674	-0.0230446	0.179228	0.0308409	Ethiopia
PI455693	-0.0117289	0.142067	0.0145683	Ethiopia
PI455698	-0.0336137	0.106291	0.00111304	Ethiopia
PI455746	-0.0337509	0.0867301	0.00734331	Ethiopia
PI455751	-0.0227049	0.185287	0.0195989	Ethiopia
PI455787	-0.0150964	0.134828	0.0017009	Ethiopia
PI455791	-0.0360487	0.0805185	0.00630193	Ethiopia
PI455806	-0.0616941	0.0177484	-0.0088381	Ethiopia
PI455811	-0.00971425	0.13637	0.0139993	Ethiopia
PI455830	0.0213001	0.162179	0.0223431	Ethiopia
PI455881	-0.0444083	0.160757	0.0148323	Ethiopia
PI455892	-0.00343082	0.00239357	0.00892395	Ethiopia
PI455901	-0.0376143	0.0842352	0.00372299	Ethiopia
PI455930	-0.0318798	0.176974	0.0167597	Ethiopia
PI455947	-0.0566815	0.0707548	0.0113039	Ethiopia
PI455954	-0.0382996	0.18763	0.00815007	Ethiopia
PI455976	-0.043986	0.107238	0.0104886	Ethiopia
PI455987	-0.0451514	0.0258166	0.00128247	Ethiopia
PI456024	-0.0825422	0.0365746	-0.0099226	Ethiopia
PI456037	-0.0773053	0.024081	-0.0120372	Ethiopia
PI456042	-0.0147493	0.196429	0.0328792	Ethiopia
PI456056	-0.0329262	0.172585	0.011423	Ethiopia
PI456103	-0.0587481	-0.0032333	-0.0117393	Ethiopia
PI456110	-0.0138098	0.123652	0.0303028	Ethiopia
PI456113	-0.0479206	0.100458	0.0294563	Ethiopia
PI456128	-0.0166724	0.082569	0.014123	Ethiopia
PI456142	0.0616988	0.311122	0.0439295	Ethiopia
PI456157	0.0187704	0.156889	0.0282245	Ethiopia
PI456158	-0.0627383	-0.0612576	-0.0181963	Ethiopia
PI456254	-0.0399158	0.0132793	-0.0055278	Ethiopia
PI456256	-0.0195393	0.175943	0.023903	Ethiopia
PI456272	-0.101243	-0.0174884	-0.027566	Ethiopia
PI456293	-0.00702556	0.128232	0.0283223	Ethiopia
PI456300	-0.0536389	0.104287	0.0212551	Ethiopia
PI456304	-0.0640228	0.040428	0.00274483	Ethiopia
PI456314	-0.0366635	0.0908947	0.0218761	Ethiopia
PI456342	0.132695	0.309547	0.0266388	Ethiopia
PI456354	-0.0450128	0.015911	0.00721394	Ethiopia
PI456359	0.0679872	0.235435	0.0295825	Ethiopia
PI456394	-0.0394355	0.27185	0.0321172	Ethiopia
PI456398	-0.0108605	0.129094	0.0319275	Ethiopia
PI456414	-0.060417	0.065214	0.0177332	Ethiopia
PI456415	-0.00577171	0.187366	0.01573	Ethiopia
PI456478	-0.0217257	0.150144	0.0250605	Ethiopia
PI456488	-0.0218606	0.143938	0.0324628	Ethiopia
PI456490	-0.0391793	0.14428	0.0252734	Ethiopia
PI456499	-0.0297799	0.136828	0.0229009	Ethiopia
PI456522	-0.00323502	0.249868	0.0426328	Ethiopia
PI456538	-0.0213134	0.268286	0.0348128	Ethiopia
PI456581	-0.0260127	0.165696	0.0240922	Ethiopia
PI456605	-0.0313575	0.136858	0.0303777	Ethiopia
PI456610	0.0281717	0.243113	0.0238497	Ethiopia
PI456623	-0.0148899	0.124699	0.0280303	Ethiopia
PI456632	-0.0195657	0.158503	0.0188687	Ethiopia
PI456660	-0.027307	0.117628	-0.0009408	Ethiopia
PI456685	-0.034921	0.0983652	0.0217862	Ethiopia
PI456687	0.00397884	0.125749	0.029302	Ethiopia
PI456696	-0.0275952	0.0674401	0.0150387	Ethiopia
PI456711	-0.0226335	0.148429	0.022378	Ethiopia
PI456739	0.0168721	0.162033	0.0287263	Ethiopia
PI456767	-0.014269	0.0176956	-0.0218835	Ethiopia
PI456793	-0.0130686	0.110874	0.0104625	Ethiopia
PI456795	-0.00394086	0.143117	0.0326969	Ethiopia
PI456809	0.0290656	0.119484	0.0268452	Ethiopia
PI456811	-0.00164981	0.0896294	0.0134922	Ethiopia
PI456819	0.000403148	0.126701	0.0268056	Ethiopia
PI456864	-0.0126976	0.185225	0.0224589	Ethiopia
PI456865	0.0269183	0.141669	0.00803478	Ethiopia
PI456877	0.037118	0.0653451	0.0049816	Ethiopia
PI456899	-0.0444564	0.0905425	0.0241678	Ethiopia
PI456921	-0.0390597	-0.0065866	0.00533308	Ethiopia
PI456943	-0.0433452	0.0926446	-0.0143428	Ethiopia
PI456979	-0.0513885	0.0612651	0.00707858	Ethiopia
PI456981	-0.00980178	0.174534	0.0342251	Ethiopia
PI457006	0.00678883	0.205892	0.0310108	Ethiopia
PI457014	-0.0130067	0.141783	0.02323	Ethiopia
PI457028	-0.048429	0.0431435	0.00830519	Ethiopia
PI457056	0.0186585	0.140768	0.0284545	Ethiopia
PI457068	0.00817284	0.14991	0.026953	Ethiopia
PI457094	0.00748916	0.156347	0.0272888	Ethiopia
PI457127	-0.0254622	0.113893	0.0197004	Ethiopia
PI457150	-0.0136722	-0.0467529	-0.0177702	Ethiopia
PI457194	0.018996	0.0416821	0.00218268	Ethiopia
PI457234	-0.0383712	0.0516774	-0.0052489	Ethiopia
PI457254	-0.0287386	-0.004598	7.02e-05	Ethiopia
PI457263	-0.0188135	0.0972148	0.0158943	Ethiopia
PI457273	-0.0151296	0.0914294	0.0200215	Ethiopia
PI457276	-0.0263579	0.0587409	0.0107617	Ethiopia
PI457288	0.00431933	0.182801	0.0343796	Ethiopia
PI457298	0.00312134	0.0875512	0.0161461	Ethiopia
PI457303	0.0138787	0.128136	0.0252208	Ethiopia
PI457348	0.0453466	0.182324	0.0374737	Ethiopia
PI457383	0.0348401	0.174917	-0.0076269	Ethiopia
PI457398	0.0320313	0.0542402	-0.0146052	Ethiopia
PI457434	0.112554	0.305683	0.0139335	Ethiopia
PI457473	-0.0925915	-0.0531549	-0.0362571	Ethiopia
PI457476	-0.0108438	0.0615545	-6.68e-05	Ethiopia
PI457561	-0.0827193	-0.0064119	-0.0089497	Ethiopia
PI457563	-0.0738598	0.111346	-0.0002712	Ethiopia
PI457602	0.0259597	0.279579	0.0618027	Ethiopia
PI457638	-0.0232339	0.209672	0.0272305	Ethiopia
PI457799	-0.0537237	-0.0112155	-0.023686	Ethiopia
PI457859	-0.0357517	-0.224048	-0.0259003	Ethiopia
PI457862	0.0375902	0.0987436	-0.0135676	Ethiopia
PI457867	-0.0438112	0.0986049	-0.0415968	Ethiopia
PI457897	-0.0468421	0.248727	0.0340471	Ethiopia
PI533903	0.18907	0.125613	0.0564672	Ethiopia
PI533907	-0.0178814	0.102525	0.0323938	Ethiopia
PI533918	-0.0156882	-0.0033244	-0.0007229	Ethiopia
PI533923	-0.0387811	-0.0522739	-0.0089123	Ethiopia
PI534001	0.00877654	-0.0682456	-0.0079143	Ethiopia
PI534118	0.0911988	0.213859	0.0201413	Ethiopia
PI534126	0.118143	0.284385	0.0415401	Ethiopia
PI534131	0.0618385	0.212325	0.0347814	Ethiopia
PI534136	0.113248	0.496443	0.0491561	Ethiopia
PI534150	0.0600878	0.287349	0.00638268	Ethiopia
PI534151	0.0881016	0.360432	0.0479545	Ethiopia
PI534156	0.082475	0.159575	-0.0023395	Ethiopia
PI563092	-0.047111	-0.100678	-0.0431343	Ethiopia
PI576424	-0.0289588	0.0552169	0.0467402	Ethiopia
PI576431	0.0493653	0.182469	0.0143551	Ethiopia
PI585506	0.0213723	0.143699	-0.0094006	Ethiopia
PI609251	-0.0190442	-0.0012738	-0.0059205	Ethiopia
C_16	-0.0713281	-0.228916	-0.0249888	Haiti
C_21	-0.0940578	-0.280262	-0.0458262	Haiti
C_22	-0.0853279	-0.265195	-0.0351276	Haiti
C_23	-0.0758892	-0.247862	-0.0339261	Haiti
C_24	-0.0920885	-0.276895	-0.0390956	Haiti
C_26	-0.102882	-0.315795	-0.0504908	Haiti
C_27	-0.121966	-0.309451	-0.047454	Haiti
C_28	-0.0892157	-0.287666	-0.0440579	Haiti
C_29	-0.066099	-0.244655	-0.0342304	Haiti
C_30	-0.110692	-0.302476	-0.0409112	Haiti
C_42	-0.0549345	-0.224311	-0.0228283	Haiti
C_43	-0.0542884	-0.221783	-0.0194045	Haiti
C_44	-0.0504176	-0.152928	-0.0165299	Haiti
C_45	-0.0663875	-0.239412	-0.0246638	Haiti
C_46	-0.0649296	-0.22823	-0.0226484	Haiti
C_47	-0.0447799	-0.198628	-0.017097	Haiti
C_48	-0.0889561	-0.321108	-0.0402872	Haiti
C_49	-0.0564372	-0.231393	-0.0230999	Haiti
C_50	-0.0621885	-0.238368	-0.0258794	Haiti
C_51	-0.0554627	-0.243181	-0.0223509	Haiti
C_52	-0.0490919	-0.236795	-0.0221558	Haiti
C_53	-0.056772	-0.227141	-0.0207309	Haiti
C_54	-0.055986	-0.220156	-0.0228312	Haiti
C_55	-0.0505812	-0.22143	-0.0203094	Haiti
C_57	-0.0653216	-0.245114	-0.02495	Haiti
C_58	-0.0456505	-0.221449	-0.020958	Haiti
C_60	-0.0585654	-0.210276	-0.0205548	Haiti
C_62	-0.0538124	-0.221034	-0.0329393	Haiti
C_63	-0.0574228	-0.221774	-0.0354759	Haiti
C_64	-0.0345878	-0.20457	-0.0283911	Haiti
C_65	-0.0964816	-0.287572	-0.0440606	Haiti
C_66	-0.0373365	-0.232448	-0.02759	Haiti
C_67	-0.0505255	-0.199203	-0.0326389	Haiti
C_68	-0.0686909	-0.20055	-0.0289234	Haiti
C_69	-0.0477219	-0.189381	-0.0277593	Haiti
C_70	-0.0510646	-0.22137	-0.0277479	Haiti
C_71	-0.0464649	-0.187017	-0.0299212	Haiti
C_72	-0.0446486	-0.204605	-0.0152128	Haiti
C_73	-0.0411443	-0.217735	-0.017695	Haiti
C_74	-0.0462415	-0.21457	-0.0169394	Haiti
C_75	-0.0439523	-0.224882	-0.0169569	Haiti
C_77	-0.0496128	-0.215753	-0.0123313	Haiti
C_78	-0.0490172	-0.232315	-0.020111	Haiti
C_79	-0.0561523	-0.205065	-0.0144241	Haiti
C_80	-0.0621713	-0.243269	-0.0159718	Haiti
C_81	-0.0582451	-0.212857	-0.0159774	Haiti
C1_285_1	-0.0704908	-0.271509	-0.0327249	Haiti
C1_285_2	-0.0722319	-0.238076	-0.0335259	Haiti
C10_68_1	-0.0740267	-0.273768	-0.0392065	Haiti
C10_68_2	-0.0716001	-0.263557	-0.0417659	Haiti
C11_253_1	-0.0945457	-0.288823	-0.0445263	Haiti
C11_253_2	-0.105632	-0.286064	-0.0456165	Haiti
C12_243_1	-0.0837529	-0.258748	-0.043019	Haiti
C12_243_2	-0.0176972	-0.181869	-0.0167085	Haiti
C13_288_1	-0.0456191	-0.277822	-0.0426738	Haiti
C13_288_2	-0.0621609	-0.226126	-0.0334475	Haiti
C14_13_1	-0.0860227	-0.280147	-0.0449398	Haiti
C14_13_2	-0.0962093	-0.286998	-0.047733	Haiti
C15_45_1	-0.0793887	-0.250754	-0.0335699	Haiti
C15_45_2	-0.0550285	-0.243196	-0.0366379	Haiti
C16_256_1	-0.0909954	-0.287409	-0.0457064	Haiti
C16_256_2	-0.0975703	-0.297908	-0.0479795	Haiti
C2_299_1	-0.0369675	-0.213457	-0.0142643	Haiti
C2_299_2	-0.0615773	-0.233465	-0.0274304	Haiti
C20_115_1	-0.0718983	-0.248655	-0.0393872	Haiti
C20_115_2	-0.0454119	-0.233036	-0.0161035	Haiti
C3_204_1	-0.0839844	-0.266044	-0.0309965	Haiti
C3_204_2	-0.077025	-0.273411	-0.0297891	Haiti
C31_2_1	-0.0631685	-0.24084	-0.0136803	Haiti
C31_2_2	-0.0614779	-0.228853	-0.0115269	Haiti
C32_175_1	-0.048797	-0.235624	-0.0180168	Haiti
C32_175_2	-0.0407311	-0.211363	-0.0170763	Haiti
C34_274_1	-0.0470236	-0.216251	-0.0140758	Haiti
C34_274_2	-0.0726071	-0.224026	-0.0183003	Haiti
C35	-0.0577593	-0.216258	-0.0081771	Haiti
C35_192_2	-0.0536816	-0.213614	-0.0076969	Haiti
C36_52_1	-0.046451	-0.218121	-0.0141854	Haiti
C36_52_2	-0.0564829	-0.17873	-0.0174666	Haiti
C37_116_1	-0.0403273	-0.213471	-0.0115856	Haiti
C37_116_2	-0.043572	-0.212032	-0.010976	Haiti
C39_80_1	-0.0438473	-0.214717	-0.0116332	Haiti
C39_80_2	-0.0476923	-0.239676	-0.0162695	Haiti
C4_266_1	-0.0895013	-0.266718	-0.0340275	Haiti
C4_266_2	-0.0838319	-0.289458	-0.0373316	Haiti
C40_262_1	-0.050835	-0.210218	-0.0145379	Haiti
C40_262_2	-0.0452339	-0.221184	-0.015638	Haiti
C5_84_1	-0.0885473	-0.23372	-0.0324934	Haiti
C5_84_2	-0.0783476	-0.212996	-0.0313721	Haiti
C6_151_1	-0.116265	-0.308209	-0.0467029	Haiti
C6_151_2	-0.109609	-0.304005	-0.0473016	Haiti
C7	-0.0944051	-0.272262	-0.0304303	Haiti
C8_187_1	-0.0842706	-0.237235	-0.0324524	Haiti
C8_187_2	-0.0300112	-0.16465	-0.0167121	Haiti
C9_103_1	-0.0880316	-0.275991	-0.0401213	Haiti
C9_103_2	-0.0408811	-0.274849	-0.037056	Haiti
D1_367_DA_024	-0.0422753	-0.236781	-0.0265775	Haiti
D1_367_DB_029	-0.0337039	-0.221626	-0.0267128	Haiti
D1_368_DA_098	-0.0376325	-0.285518	-0.0323392	Haiti
D1_368_DB_058	-0.018938	-0.231783	-0.0280224	Haiti
D1_369_DA_090	-0.0340862	-0.255496	-0.0339916	Haiti
D1_369_DB_084	-0.0381966	-0.229725	-0.0266647	Haiti
D1_370_DA_001	-0.0396987	-0.263102	-0.0304628	Haiti
D1_370_DB_020	-0.0492487	-0.260201	-0.0346684	Haiti
D1_371_DA_088	-0.0199273	-0.206935	-0.0217488	Haiti
D1_371_DB_090	-0.0295525	-0.187544	-0.0210595	Haiti
D1_372_DA_099	-0.0322519	-0.234298	-0.0320326	Haiti
D1_372_DB_071	-0.0415477	-0.269075	-0.0343151	Haiti
D1_373_DA_074	-0.0119305	-0.210761	-0.0248879	Haiti
D10_365_DA_070	-0.0510963	-0.262894	-0.0380231	Haiti
D10_365_DB_089	-0.0390944	-0.250057	-0.0344176	Haiti
D10_366_DA_038	-0.0927773	-0.287223	-0.0418417	Haiti
D10_366_DB_039	-0.0841068	-0.257205	-0.0354185	Haiti
D12_359_DA_012	-0.0355555	-0.241831	-0.029332	Haiti
D12_359_DB_041	-0.0271111	-0.236575	-0.0278104	Haiti
D12_360_DA_036	-0.00536648	-0.199168	-0.0185241	Haiti
D12_361_DA_025	0.00927802	-0.207412	-0.012949	Haiti
D12_361_DB_081	-0.024119	-0.231489	-0.0232963	Haiti
D14_311_1	-0.00793395	-0.24057	-0.0334773	Haiti
D14_311_D_1	-0.00292967	-0.220131	-0.0264647	Haiti
D14_316_1	-0.0436166	-0.292464	-0.0417867	Haiti
D14_316_2	-0.0723523	-0.242622	-0.0391513	Haiti
D14_319_1	-0.0447121	-0.270241	-0.0374997	Haiti
D14_319_2	-0.0468945	-0.247871	-0.0347085	Haiti
D14_340_DA_004	-0.0429005	-0.276067	-0.0424146	Haiti
D14_340_DB_023	-0.0339356	-0.250216	-0.0380014	Haiti
D14_341_DB_026	-0.0312147	-0.251384	-0.037425	Haiti
D14_342_DA_043	-0.0128683	-0.222464	-0.0250744	Haiti
D14_342_DB_001	-0.0297994	-0.261995	-0.03477	Haiti
D14_343_DA_082	-0.0338398	-0.20377	-0.0254831	Haiti
D14_343_DB_042	-0.0365729	-0.279817	-0.0430656	Haiti
D14_344_DB_016	-0.0410331	-0.260597	-0.0366331	Haiti
D14_345_DA_063	-0.0510344	-0.27455	-0.0361152	Haiti
D14_345_DB_017	-0.0490525	-0.276799	-0.0411984	Haiti
D14_346_DA_085	-0.0499713	-0.276732	-0.0403236	Haiti
D14_346_DB_104	-0.0379971	-0.273048	-0.0393243	Haiti
D14_347_DA_016	-0.0140774	-0.244644	-0.0296621	Haiti
D14_347_DB_037	-0.0138349	-0.239296	-0.0280154	Haiti
D14_348_DA_026	-0.0376468	-0.298523	-0.0373348	Haiti
D14_348_DB_044	-0.0201523	-0.253242	-0.0369186	Haiti
D14_349_DA_050	0.00125414	-0.188151	-0.0236011	Haiti
D14_349_DB_052	-0.0201525	-0.235513	-0.0340687	Haiti
D14_350_DA_053	-0.0207161	-0.239301	-0.0322913	Haiti
D14_350_DB_073	-0.0269672	-0.254248	-0.0368106	Haiti
D15_353_DA_022	-0.057466	-0.222991	-0.0304686	Haiti
D15_353_DB_085	-0.0607294	-0.233274	-0.0308478	Haiti
D15_354_DA_030	-0.0333521	-0.210724	-0.0244766	Haiti
D15_354_DB_103	-0.0419532	-0.19332	-0.022277	Haiti
D16_421_DA_028	-0.00374972	-0.226339	-0.0255149	Haiti
D16_421_DB_063	-0.0203568	-0.260877	-0.0388617	Haiti
D17_423_DA_010	-0.0650211	-0.245481	-0.0253847	Haiti
D17_423_DB_106	-0.0481591	-0.235147	-0.0223088	Haiti
D2_337_DA_023	-0.0401419	-0.279875	-0.0347039	Haiti
D2_337_DB_088	-0.0435103	-0.265006	-0.0285604	Haiti
D2_338_DA_096	-0.0253392	-0.252284	-0.0371663	Haiti
D2_338_DB_015	-0.0490682	-0.326267	-0.040592	Haiti
D2_339_DA_102	-0.052565	-0.294745	-0.0383511	Haiti
D2_339_DB_005	-0.0481536	-0.29412	-0.0359412	Haiti
D20_422_DA_080	0.00188949	-0.211714	-0.0061387	Haiti
D20_422_DB_074	-0.0237151	-0.240376	-0.020399	Haiti
D26_327_DA_064	-0.00366016	-0.205556	-0.002936	Haiti
D26_327_DB_078	-0.0162562	-0.211988	-0.0001554	Haiti
D26_328_DA_073	-0.0100353	-0.205762	-0.0005642	Haiti
D26_328_DB_077	-0.00898285	-0.190767	-0.0085352	Haiti
D26_329_DA_040	-0.0149897	-0.225916	-0.0069193	Haiti
D26_329_DB_105	-0.00823922	-0.221285	-0.0075617	Haiti
D28_357_DB_091	-0.0569325	-0.152094	-0.0187145	Haiti
D28_358_DA_089	-0.0468803	-0.134296	-0.009824	Haiti
D28_358_DB_069	-0.0407645	-0.135676	-0.0104861	Haiti
D29_374_DA_057	-0.0472604	-0.14875	-0.0092442	Haiti
D29_374_DB_031	-0.0345258	-0.165578	-0.0164639	Haiti
D29_375_DA_060	-0.0400585	-0.127815	-0.0041385	Haiti
D29_375_DB_050	-0.0419791	-0.128053	-0.0048996	Haiti
D29_376_DA_051	0.0613903	-0.0594491	0.0203828	Haiti
D29_376_DB_097	-0.0174395	-0.167378	-0.0081935	Haiti
D29_377_DA_103	-0.0408373	-0.168639	-0.0118464	Haiti
D29_377_DB_049	-0.0465333	-0.126822	-0.0065488	Haiti
D29_378_DA_048	0.0678307	-0.0749099	0.00760954	Haiti
D29_378_DB_093	0.0657713	-0.0865127	0.00318265	Haiti
D29_379_DA_035	-0.00482358	-0.226749	-0.0180185	Haiti
D29_379_DB_065	0.0053177	-0.22403	-0.0244558	Haiti
D29_380_DA_101	-0.0513261	-0.155907	-0.0086928	Haiti
D29_380_DB_086	-0.0365057	-0.138398	-0.006075	Haiti
D29_381_DA_091	-0.0464125	-0.153526	-0.0080852	Haiti
D29_381_DB_072	-0.0374422	-0.0326093	0.00470313	Haiti
D3_321_DA_037	-0.0247994	-0.234587	-0.0307877	Haiti
D3_321_DB_021	-0.0494773	-0.258927	-0.038997	Haiti
D3_322_DA_105	-0.00702448	-0.201201	-0.0225109	Haiti
D3_322_DB_027	-0.0191756	-0.238006	-0.0281288	Haiti
D3_323_DA_020	-0.0311239	-0.252498	-0.0431914	Haiti
D3_323_DB_096	-0.0249895	-0.241988	-0.0395619	Haiti
D3_324_DA_055	-0.0175005	-0.235265	-0.030774	Haiti
D3_324_DB_094	-0.00176547	-0.220595	-0.0349227	Haiti
D30_389_DA_049	-0.0560435	-0.198934	-0.0181412	Haiti
D30_389_DB_012	-0.0483709	-0.199279	-0.0190413	Haiti
D30_390_DA_009	-0.0410361	-0.182315	-0.0130691	Haiti
D30_390_DB_053	-0.0398523	-0.173519	-0.0139821	Haiti
D30_391_DA_003	-0.0428833	-0.164841	-0.0127403	Haiti
D30_391_DB_045	-0.0322341	-0.136735	-0.0033024	Haiti
D30_392_DB_046	-0.0422526	-0.17772	-0.0144777	Haiti
D30_393_DA_006	-0.0407211	-0.150595	-0.0130284	Haiti
D30_393_DB_061	-0.0404786	-0.147672	-0.0122063	Haiti
D30_394_DA_007	-0.053005	-0.188287	-0.0161281	Haiti
D30_395_DB_054	-0.0452125	-0.195715	-0.0251707	Haiti
D30_396_DA_054	-0.0470194	-0.203314	-0.0241847	Haiti
D30_396_DB_079	-0.0431699	-0.190574	-0.019291	Haiti
D31_405_DA_104	-0.0565332	-0.186865	-0.0178286	Haiti
D31_405_DB_098	0.0555673	-0.0971069	0.00919911	Haiti
D31_406_DA_065	-0.0394592	-0.150664	-0.0109447	Haiti
D31_406_DB_024	-2.96e-05	-0.144791	-0.010362	Haiti
D31_407_DB_051	-0.022767	-0.179564	-0.0104372	Haiti
D32_325_DA_067	-0.0253489	-0.181697	-0.0143295	Haiti
D32_325_DB_028	-0.0439685	-0.143805	-0.0096764	Haiti
D32_326_DA_059	-0.0219927	-0.103553	-0.0062815	Haiti
D32_326_DB_010	-0.0358584	-0.121453	-0.0096722	Haiti
D32_408_DA_044	-0.0269222	-0.117555	-0.0069167	Haiti
D32_408_DB_040	0.000234473	-0.0719959	0.003066	Haiti
D32_409_DA_056	-0.0272838	-0.161533	-0.0178349	Haiti
D32_409_DB_048	-0.0344723	-0.148961	-0.0121058	Haiti
D32_410_DA_106	-0.0437797	-0.115906	-0.0060706	Haiti
D32_410_DB_011	-0.0418659	-0.11835	-0.0057749	Haiti
D32_411_DA_075	-0.0304496	-0.114891	-0.0045879	Haiti
D32_411_DB_080	-0.041318	-0.13506	-0.0160484	Haiti
D33_402_DA_021	-0.0392441	-0.113012	-0.0103256	Haiti
D33_402_DB_092	-0.0447009	-0.171094	-0.0122524	Haiti
D33_403_DA_033	-0.0463933	-0.189828	-0.0138767	Haiti
D33_403_DB_062	-0.0528118	-0.208149	-0.0176205	Haiti
D33_404_DB_007	-0.046164	-0.166878	-0.0142156	Haiti
D34_419_DA_039	-0.057264	-0.137792	-0.0093119	Haiti
D34_419_DB_006	-0.0554506	-0.143897	-0.0113212	Haiti
D35_400_DA_086	-0.040678	-0.294434	-0.0450761	Haiti
D35_400_DB_043	-0.0409419	-0.296615	-0.0412263	Haiti
D35_401_DA_002	-0.0533788	-0.284198	-0.0248125	Haiti
D35_401_DB_060	-0.0398188	-0.338158	-0.044818	Haiti
D36_397_DA_052	0.000190769	-0.227421	-0.0248446	Haiti
D36_397_DB_009	-0.00424624	-0.225547	-0.0259686	Haiti
D36_398_DA_058	-0.0186406	-0.246264	-0.0268407	Haiti
D36_398_DB_083	-0.0017888	-0.237413	-0.0210461	Haiti
D36_399_DA_097	-0.00223047	-0.224964	-0.0186457	Haiti
D36_399_DB_102	-0.00861371	-0.21834	-0.0201913	Haiti
D38_412_DA_062	-0.0657821	-0.220414	-0.0327647	Haiti
D38_412_DB_019	-0.0571887	-0.151558	-0.0338253	Haiti
D38_413_DA_077	-0.0376419	-0.21947	-0.0252996	Haiti
D38_413_DB_095	-0.0386437	-0.229511	-0.0259043	Haiti
D38_414_DB_032	-0.0484178	-0.20779	-0.0280528	Haiti
D39_426_DA_013	0.00243963	-0.189399	-0.0177063	Haiti
D39_426_DB_066	-0.0107113	-0.182734	-0.0069532	Haiti
D4_351_DA_015	-0.0137869	-0.241216	-0.0346963	Haiti
D4_351_DB_076	-0.016024	-0.255088	-0.0368928	Haiti
D4_352_DA_083	-0.0227163	-0.267062	-0.0373702	Haiti
D4_352_DB_033	-0.0331714	-0.283885	-0.0366433	Haiti
D43_334_DA_014	-0.00845808	-0.182229	-0.0148688	Haiti
D43_334_DB_038	0.000525392	-0.201497	-0.0281404	Haiti
D43_335_DA_092	0.00599405	-0.207047	-0.0344768	Haiti
D43_335_DB_035	0.0241098	-0.175276	-0.027102	Haiti
D43_336_DB_018	-0.0111869	-0.171165	-0.0228215	Haiti
D44_415_DA_093	0.00260032	-0.117165	-0.0134333	Haiti
D44_415_DB_087	0.0278206	-0.138472	-0.0132532	Haiti
D46_416_DB_013	-0.0229321	-0.183226	-0.0218253	Haiti
D46_417_DA_041	-0.0223937	-0.175845	-0.0243845	Haiti
D46_417_DB_022	-0.0435975	-0.197455	-0.0209779	Haiti
D47_362_DA_094	0.0428614	-0.0917829	-0.0004451	Haiti
D47_362_DB_101	0.0326747	-0.124389	-0.0076312	Haiti
D47_363_DA_047	0.0437555	-0.123403	-0.0071952	Haiti
D47_363_DB_036	0.0587051	-0.105326	0.00054783	Haiti
D47_364_DA_011	0.0124121	-0.0778736	-0.0129789	Haiti
D47_364_DB_068	0.00907196	-0.0913826	-0.0161835	Haiti
D48_382_DA_061	0.0369531	-0.027008	0.00374764	Haiti
D48_382_DB_055	0.0358447	-0.0418315	0.00109046	Haiti
D48_383_DA_031	0.030051	-0.0392232	-0.0008088	Haiti
D48_383_DB_082	0.0135068	-0.0890129	-0.0094943	Haiti
D48_384_DB_047	0.0798383	-0.0336383	0.0176191	Haiti
D48_385_DA_046	0.0373311	0.00103459	0.00702783	Haiti
D48_385_DB_070	0.0876324	-0.0341842	0.0177729	Haiti
D48_386_DA_081	0.0374196	-0.0363784	0.0052712	Haiti
D48_386_DB_100	0.0361194	-0.0455208	0.00232171	Haiti
D48_387_DA_018	0.0760102	-0.0390966	0.018133	Haiti
D48_387_DB_099	0.0893598	-0.0243131	0.0184219	Haiti
D48_388_DA_095	0.0889439	-0.0417507	0.0182331	Haiti
D48_388_DB_008	0.0458638	0.0148461	0.0096084	Haiti
D49_418_DA_078	-0.0349196	-0.262464	-0.0295318	Haiti
D49_418_DB_030	0.0471908	-0.141519	-0.0010546	Haiti
D5_424_DA_008	-0.0892317	-0.283164	-0.0415602	Haiti
D5_424_DB_056	-0.0579105	-0.228445	-0.0287673	Haiti
D50_420_DA_068	0.0337392	-0.115366	-0.0028665	Haiti
D50_420_DB_075	0.0864491	-0.0474893	0.0202141	Haiti
D6_425_DA_034	-0.0255514	-0.250428	-0.0398993	Haiti
D6_425_DB_004	-0.0503187	-0.25502	-0.0400788	Haiti
D7_355_DA_017	-0.0539916	-0.241342	-0.0364207	Haiti
D7_355_DB_002	-0.0535642	-0.225938	-0.0308406	Haiti
D7_356_DA_087	-0.064444	-0.255671	-0.0350811	Haiti
D7_356_DB_014	-0.0541241	-0.22765	-0.0256156	Haiti
D9_331_DA_029	-0.0209143	-0.248522	-0.0273337	Haiti
D9_331_DB_025	-0.0387162	-0.245544	-0.0306997	Haiti
D9_332_DA_005	-0.0194358	-0.242609	-0.0189058	Haiti
D9_332_DB_064	-0.0234298	-0.251424	-0.0237842	Haiti
D9_333_DB_003	-0.0040155	-0.245168	-0.0242865	Haiti
PI513397	0.132739	0.20543	0.0319291	Niger
PI513398	0.0439316	0.113413	0.00099886	Niger
PI513399	0.143605	0.288349	0.0415999	Niger
PI513400	0.0105963	0.0713451	-0.0060552	Niger
PI513401	-0.0732009	-0.153288	-0.0238803	Niger
PI513402	-0.00546907	0.0448251	-0.0019925	Niger
PI513403	-0.0112967	-3.54e-05	-0.005015	Niger
PI513404	-0.00955428	0.0313996	9.44e-05	Niger
PI513405	0.013358	-0.0467962	-0.0122604	Niger
PI513406	-0.0668279	-0.182001	-0.0374453	Niger
PI513407	-0.0392513	-0.0509421	-0.0206148	Niger
PI513408	0.0120467	0.112883	-0.0069231	Niger
PI513409	0.0118108	0.0639598	-0.0104145	Niger
PI513410	-0.0828172	-0.0025442	-0.0162512	Niger
PI513411	0.0356009	0.129303	0.00242487	Niger
PI513412	0.0363491	0.134405	-1.5e-05	Niger
PI513413	0.240203	0.418864	0.0867158	Niger
PI513414	0.209838	0.445606	0.088482	Niger
PI513415	0.0168537	0.152819	0.00439921	Niger
PI513416	-0.0513507	0.0508211	-0.0078444	Niger
PI513417	-0.0268409	-0.168864	-0.0338857	Niger
PI513418	0.0072024	0.147573	0.00260992	Niger
PI513419	0.0440292	0.128122	0.0248304	Niger
PI513420	0.032324	0.14014	0.0130353	Niger
PI513421	-0.0198136	0.0616567	-0.0051598	Niger
PI513422	-0.027227	0.0556128	-0.0072691	Niger
PI513423	0.104011	0.287373	0.0371594	Niger
PI513424	-0.00408266	0.0969155	0.00377693	Niger
PI513425	0.0080915	0.146236	0.0027856	Niger
PI513426	0.031025	0.141699	0.00443049	Niger
PI513427	-0.0207093	0.058068	-0.0034182	Niger
PI513428	-0.0178996	0.0558506	-0.0049541	Niger
PI513429	0.043957	0.193994	0.0139635	Niger
PI513430	-0.024131	0.0820979	-0.0035643	Niger
PI513431	-0.0474746	0.0425204	-0.0153447	Niger
PI513432	0.129868	0.25104	0.0577133	Niger
PI513433	-0.019007	0.0606316	-0.005749	Niger
PI513434	-0.0575429	0.0817891	-0.0011521	Niger
PI513435	0.213142	0.368443	0.0784809	Niger
PI513436	0.0454812	0.197857	0.0188055	Niger
PI513437	-0.0199615	0.1509	0.00838598	Niger
PI513438	-0.00260658	0.0850996	-0.00979	Niger
PI513439	-0.0186145	0.0654012	-0.0050356	Niger
PI513440	0.233667	0.408325	0.0781458	Niger
PI513441	-0.0176924	0.0725001	-0.0042262	Niger
PI513442	-0.0111057	0.0947615	-0.0048308	Niger
PI513443	0.0276735	0.160323	0.00185328	Niger
PI513444	-0.0090265	0.0911919	-0.0079727	Niger
PI513445	0.628253	0.910492	0.18577	Niger
PI513446	0.00612261	0.15944	0.00673788	Niger
PI513447	-0.137198	-0.262383	-0.0625664	Niger
PI513448	0.0461248	0.170413	0.0205338	Niger
PI513449	-0.0155422	0.0840628	-0.0031769	Niger
PI513450	0.0227207	0.170905	0.0167082	Niger
PI513451	0.180796	0.293244	0.0798409	Niger
PI513452	0.240831	0.429665	0.0845977	Niger
PI513453	0.0795201	0.220903	0.0334716	Niger
PI513454	0.0411503	0.151869	0.0147315	Niger
PI513455	0.0133735	0.104606	0.0170973	Niger
PI513456	-0.00949358	0.0553511	0.0028511	Niger
PI513457	-0.0292817	0.0795763	0.00489653	Niger
PI513458	-0.0202179	0.058356	-0.0044372	Niger
PI513459	-0.026335	0.0827096	9.76e-05	Niger
PI513460	-0.0128339	0.0717421	-0.0040804	Niger
PI513461	-0.0248598	0.0785356	0.00321868	Niger
PI513462	-0.0200125	0.0562394	-0.0070942	Niger
PI513463	-0.0639327	0.0565579	-0.0082961	Niger
PI513464	0.0857142	0.166672	0.0260954	Niger
PI513465	-0.0129746	0.0718243	-0.0023618	Niger
PI513466	-0.0474144	0.00227302	-0.0125359	Niger
PI513467	0.0457558	0.1882	0.0122079	Niger
PI513468	-0.072651	0.0790713	-0.0073065	Niger
PI513469	0.0498861	0.196617	0.0138995	Niger
PI513470	0.0888103	0.261495	0.0401463	Niger
PI513471	-0.0170525	0.0647428	-0.0055124	Niger
PI513472	-0.0141928	0.0719236	-0.00181	Niger
PI513473	-0.0303703	0.0325862	-0.0087465	Niger
PI513474	0.0860613	0.186947	0.0429138	Niger
PI513475	-0.0187143	0.0606837	-0.0054429	Niger
PI513476	0.0572262	0.145916	0.0270354	Niger
PI513477	0.0413633	0.103175	0.0203875	Niger
PI513478	-0.11187	-0.235044	-0.0582591	Niger
PI513479	0.0311014	0.151073	0.0252202	Niger
PI513480	-0.0294652	-0.110722	-0.0324937	Niger
PI513481	0.00644971	0.141658	-0.0018986	Niger
PI513482	0.0437005	0.194096	0.0123382	Niger
PI513483	-0.019473	0.0537641	-0.0057743	Niger
PI513484	0.0153676	0.119136	0.00409763	Niger
PI513485	-0.00607481	0.0896595	0.00216164	Niger
PI513486	-0.0199848	0.0668289	-0.0037272	Niger
PI513487	-0.041988	0.0748211	0.00468961	Niger
PI513488	-0.0168251	0.0928061	0.00627153	Niger
PI513489	-0.0345487	0.0834381	0.00524826	Niger
PI513490	-0.0634029	0.0553793	-0.0064777	Niger
PI513491	-0.0299541	0.0618674	-0.0012944	Niger
PI513492	0.448803	0.663216	0.149738	Niger
PI513493	-0.0674969	0.064846	-0.0097159	Niger
PI513494	-0.0225262	0.0562748	-0.005433	Niger
PI513495	-0.0676302	0.0518975	-0.011601	Niger
PI513496	0.0700352	0.168939	0.025031	Niger
PI513497	-0.0295258	0.0389546	-0.0121641	Niger
PI513498	0.130394	0.194447	0.0573756	Niger
PI513499	-0.02736	0.134945	0.0013702	Niger
PI513500	-0.0635617	0.0207749	-0.0088518	Niger
PI513501	-0.0549639	0.0402372	-0.0059071	Niger
PI513502	-0.016919	0.0625363	-0.0055012	Niger
PI513503	0.00890263	0.0855706	0.00165284	Niger
PI513504	0.0145698	0.147578	0.00143136	Niger
PI513505	0.00419105	0.103104	0.0029635	Niger
PI513506	-0.020313	0.0936499	0.00813814	Niger
PI513507	-0.0545312	0.0124218	-0.0100555	Niger
PI513508	0.0241556	0.146449	0.0125176	Niger
PI513509	-0.00186624	0.0797683	0.00317939	Niger
PI513510	-0.0669261	0.0613635	-0.0092701	Niger
PI513511	0.0114352	0.135532	0.00296247	Niger
PI513512	0.0130793	0.164941	0.00533967	Niger
PI513513	-0.0292449	0.0672998	-0.0162608	Niger
PI513514	0.0378686	0.201616	0.0241115	Niger
PI513515	-0.00962395	0.121444	-0.0059673	Niger
PI513516	-0.0141364	0.0707691	-0.0011884	Niger
PI513517	0.015766	0.137317	0.00372855	Niger
PI513518	0.036271	0.174481	0.0214901	Niger
PI513519	-0.00817731	0.104758	-0.002917	Niger
PI513520	0.0810424	0.185713	0.031024	Niger
PI513521	0.00123711	0.13035	0.00973363	Niger
PI513522	-0.0309341	0.08651	0.00284046	Niger
PI513523	0.0137107	0.175731	0.0148872	Niger
PI513524	-0.0805843	0.0206864	-0.0109726	Niger
PI513525	0.0345668	0.175776	0.0136469	Niger
PI513526	0.0104858	0.121739	0.00645833	Niger
PI513527	0.0577586	0.16608	0.0296532	Niger
PI513528	-0.0216755	0.0593621	-0.005745	Niger
PI513529	0.034752	0.179145	0.0194514	Niger
PI513530	-0.0194244	0.0781577	-0.012582	Niger
PI513531	0.0185442	0.0479767	0.00092081	Niger
PI513532	0.0313698	0.17332	0.0338805	Niger
PI513533	0.00360801	0.113907	0.00173986	Niger
PI513534	-0.0245205	0.10475	0.00768051	Niger
PI513535	-0.00703178	0.124269	0.0121726	Niger
PI513536	-0.00599539	0.0860487	0.00080237	Niger
PI513537	-0.00804302	0.0630948	0.0032192	Niger
PI513538	-0.00250923	0.107966	0.00643366	Niger
PI513539	-0.0679477	0.0615258	-0.0096756	Niger
PI513540	0.00568531	0.170409	0.0203167	Niger
PI513541	0.0262362	0.142508	0.0144522	Niger
PI513542	-0.0210238	0.106405	-0.0041564	Niger
PI513543	0.0219496	0.149758	0.0131278	Niger
PI513544	0.00116432	0.120555	0.0211907	Niger
PI513545	-0.0170361	0.0632308	-0.005228	Niger
PI513546	0.0403047	0.179382	0.0307906	Niger
PI513547	0.00407478	0.139997	0.00186663	Niger
PI513548	-0.0537468	0.0512784	-0.0042286	Niger
PI513549	0.0612285	0.227814	0.0339663	Niger
PI513550	0.575741	0.913368	0.189331	Niger
PI513551	0.00724185	0.155033	0.0144458	Niger
PI513552	0.157186	0.242332	0.0569133	Niger
PI513553	0.146475	0.314163	0.0442836	Niger
PI513554	0.138218	0.340606	0.0560153	Niger
PI513555	0.0670525	0.177437	0.0348867	Niger
PI513556	0.331692	0.514499	0.102778	Niger
PI513557	0.0708325	0.199113	0.0230596	Niger
PI513558	-0.077666	0.0311354	-0.0094156	Niger
PI513559	0.0111394	0.140726	0.00199964	Niger
PI513560	-0.00294538	0.223355	0.0183853	Niger
PI513561	0.0786924	0.233268	0.0386201	Niger
PI513562	0.0104962	0.149645	0.00238903	Niger
PI513563	-0.0177613	0.0617238	-0.0059065	Niger
PI513564	-0.0557265	0.0696717	-0.0030422	Niger
PI513565	0.0131577	0.139022	0.0033831	Niger
PI513566	0.0627301	0.173827	0.0336961	Niger
PI513567	0.060845	0.185208	0.0357521	Niger
PI513568	-0.0368194	0.0936376	-0.0152791	Niger
PI513569	0.0144265	0.148866	0.00377666	Niger
PI513570	-0.0621156	0.0539666	-0.0061634	Niger
PI513571	-0.00234918	0.0985169	0.00312228	Niger
PI513572	-0.0602849	0.0572575	-0.0044943	Niger
PI513573	-0.0510983	0.101646	-0.0030285	Niger
PI513574	0.0109113	0.150519	0.00403806	Niger
PI513575	-0.0735441	0.050053	-0.0049389	Niger
PI513576	0.0101686	0.125134	0.0132674	Niger
PI513577	0.0114085	0.13964	0.00201495	Niger
PI513578	0.00726027	0.122392	0.0125733	Niger
PI513579	-0.0783083	0.0360346	-0.0100355	Niger
PI513580	0.00775432	0.121937	0.0122426	Niger
PI513581	0.274841	0.49192	0.101856	Niger
PI513582	-0.00431305	0.147318	0.00830076	Niger
PI513583	-0.0781819	0.0386941	-0.0091783	Niger
PI513584	-0.0444483	0.0860952	0.00438843	Niger
PI513585	-0.00372989	0.0979921	-0.0007754	Niger
PI513586	-0.0352385	0.0984412	0.00290018	Niger
PI513587	-0.0251367	0.092478	0.00287817	Niger
PI513588	0.0222547	0.167982	0.0180039	Niger
PI513589	0.0454621	0.102184	0.0149163	Niger
PI513590	0.0408448	0.129378	0.0286796	Niger
PI513591	-0.048198	0.0650533	-0.0100793	Niger
PI513592	-0.0344983	0.0799624	-0.0051536	Niger
PI513593	0.029211	0.127107	0.0301475	Niger
PI513594	0.0215419	0.129798	0.0187988	Niger
PI513595	0.00220482	0.140904	0.0139019	Niger
PI513596	0.272629	0.43015	0.0960811	Niger
PI513597	-0.0761586	0.0359279	-0.0111382	Niger
PI513598	0.00614848	0.135232	0.00086996	Niger
PI513599	0.0331633	0.211558	0.0277357	Niger
PI513600	0.201338	0.386615	0.0758703	Niger
PI513601	-0.0286854	-0.0084499	-0.0107696	Niger
PI513602	-0.120929	-0.292239	-0.0682501	Niger
PI513603	0.0245231	0.118726	0.0183231	Niger
PI513604	0.0271627	0.171448	0.0273511	Niger
PI513605	-0.0661254	-0.172093	-0.0458881	Niger
PI513606	0.155588	0.321212	0.0488472	Niger
PI513607	0.436661	0.685341	0.153191	Niger
PI513608	0.0850154	0.250282	0.0292735	Niger
PI513609	0.0710201	0.199995	0.0311392	Niger
PI513610	0.034711	0.172263	0.00955925	Niger
PI513611	0.0100741	0.143312	0.00149858	Niger
PI513612	0.00170668	0.143119	0.00222996	Niger
PI513613	-0.029055	-0.0312533	-0.0288088	Niger
PI513614	0.00993504	0.152975	0.00310861	Niger
PI513615	-0.0553041	-0.0893517	-0.0336752	Niger
PI513616	-0.0561751	0.0208132	-0.0172172	Niger
PI513617	0.272005	0.474503	0.0925327	Niger
PI513618	-0.11611	-0.247665	-0.0593725	Niger
PI513619	-0.0810839	0.0318791	-0.0111077	Niger
PI513620	0.225131	0.369731	0.0905606	Niger
PI513621	0.070801	0.200992	0.0140027	Niger
PI513622	0.0124227	0.148269	0.00369009	Niger
PI513623	-0.0728769	0.0360372	-0.0089771	Niger
PI513625	-0.0032835	0.00502232	-0.0012577	Niger
PI513626	-0.0262766	0.00772897	0.00303556	Niger
PI513627	0.0284403	0.145269	0.0305758	Niger
PI513628	-0.053352	-0.0691789	-0.0223743	Niger
PI513629	-0.0455355	-0.12615	-0.0259739	Niger
PI513630	-0.0873465	-0.0102118	-0.0207516	Niger
PI513631	0.0277456	0.147175	0.0051438	Niger
PI513633	-0.056933	-0.185404	-0.039902	Niger
PI513634	-0.0771583	-0.19329	-0.0414502	Niger
PI513635	-0.052893	-0.089833	-0.0270496	Niger
PI513636	0.0764608	0.156468	0.0273911	Niger
PI513637	0.028709	0.123752	0.0230322	Niger
PI513638	-0.0463094	-0.128143	-0.0345403	Niger
PI513639	-0.00303297	0.0506701	0.0129457	Niger
PI513640	0.0402263	0.0289762	0.0118744	Niger
PI513641	-0.00934837	0.0744027	-0.0068484	Niger
PI513642	-0.0175793	0.00181392	0.00395068	Niger
PI513643	-0.0279024	0.0152761	-0.0076177	Niger
PI513644	-0.00417966	0.0400798	0.0095293	Niger
PI513645	0.0527712	0.104062	0.0302927	Niger
PI513646	0.0331151	0.0721578	0.0252804	Niger
PI513647	0.149658	0.307372	0.0559635	Niger
PI513648	0.0593882	0.16117	0.0120619	Niger
PI513649	-0.0293154	0.0600478	0.00635065	Niger
PI513650	0.034098	0.0235708	0.0164295	Niger
PI513651	0.0177841	0.117573	0.0172828	Niger
PI513652	0.00622806	0.13414	0.00122922	Niger
PI513653	-0.012528	0.0927089	-0.0032124	Niger
PI513654	0.0393605	0.0881803	0.0248053	Niger
PI513655	-0.00213621	-0.0461962	-0.0178492	Niger
PI513656	0.110316	0.242507	0.0459437	Niger
PI513657	0.0517737	0.171833	0.0147377	Niger
PI513658	0.450631	0.674961	0.145659	Niger
PI513659	0.228426	0.425075	0.0873891	Niger
PI513660	0.200162	0.36545	0.0778799	Niger
PI513661	0.0291379	0.152063	0.00511175	Niger
PI513662	-0.145716	-0.284845	-0.067159	Niger
PI513663	-0.0105617	0.0497018	-1.6e-05	Niger
PI513664	-0.0110899	0.104877	0.00148108	Niger
PI513665	-0.0499661	-0.167484	-0.0397208	Niger
PI513666	-0.0322996	-0.121874	-0.0271063	Niger
PI513667	0.0410267	0.0786858	0.0047049	Niger
PI513668	0.0224088	0.17571	0.0153025	Niger
PI513669	0.0473646	-0.0082975	0.0002556	Niger
PI513670	-0.00187037	-0.0399422	-0.0133588	Niger
PI513671	0.000182642	-0.0672703	-0.0168887	Niger
PI513672	-0.0300048	-0.0380863	-0.0226526	Niger
PI513673	-0.00932248	0.035989	-0.0118248	Niger
PI513675	-0.000243867	0.032988	-0.0042904	Niger
PI513676	0.0332423	0.144773	0.00962444	Niger
PI513677	0.0679125	0.220074	0.0211045	Niger
PI513679	-0.0338312	-0.0601922	-0.0209386	Niger
PI513680	-0.00871523	0.0991141	0.00091334	Niger
PI513681	0.0367129	0.0747676	0.00513596	Niger
PI513682	0.0573615	0.176008	0.0213861	Niger
PI513683	0.377224	0.597571	0.117306	Niger
PI513684	-0.0114468	0.0873201	0.00694859	Niger
PI513685	0.062978	0.134347	0.00897678	Niger
PI513686	-0.0471581	-0.206119	-0.0540955	Niger
PI513687	-0.0170484	0.0678301	-0.0130002	Niger
PI513688	0.0113395	0.141986	0.00200554	Niger
PI513689	-0.0510555	-0.151855	-0.0462025	Niger
PI513690	-0.0184182	0.0496379	-0.0049155	Niger
PI513691	0.0566545	0.132792	0.0256636	Niger
PI513692	-0.0421609	-0.110998	-0.0302403	Niger
PI513693	0.0111239	0.140936	0.00281153	Niger
PI513694	0.0351456	0.148354	0.0197535	Niger
PI513695	-0.0404851	-0.132963	-0.0358535	Niger
PI513696	-0.00645086	-0.0060918	-0.0024947	Niger
PI513697	-0.0368816	-0.001769	-0.0114589	Niger
PI513698	-0.0451705	0.118599	-0.0003087	Niger
PI513700	-0.0437526	-0.160147	-0.0358323	Niger
PI513701	-0.0530168	-0.0918055	-0.0342808	Niger
PI513702	-0.00617626	-0.0876847	-0.0259464	Niger
PI513703	0.0183177	-0.124347	-0.0198987	Niger
PI513704	-0.00515268	0.0364657	-0.0039304	Niger
PI513705	0.0155845	0.144646	0.00238411	Niger
PI513706	-0.00760615	0.0171479	0.00456491	Niger
PI513707	0.0105245	0.142745	0.00106631	Niger
PI513708	-0.034098	-0.0371521	-0.0228285	Niger
PI513709	-0.0254619	0.0554182	-0.0066612	Niger
PI513710	-0.0201064	0.0852065	-0.0048146	Niger
PI513711	-0.000766962	-0.0407824	-0.0046352	Niger
PI513712	-0.0606712	-0.148277	-0.0217619	Niger
PI513713	-0.0267811	-0.0225906	-0.0210227	Niger
PI513714	0.18366	0.349096	0.0596113	Niger
PI513715	0.00868824	0.124151	0.00492282	Niger
PI513716	-0.0486971	0.0903814	-0.0004162	Niger
PI513717	0.0936114	0.25117	0.0334355	Niger
PI513718	-0.0699322	-0.103212	-0.0386744	Niger
PI513719	0.142728	0.301028	0.0506286	Niger
PI513720	-0.0410014	-0.10276	-0.040232	Niger
PI513721	-0.0530522	-0.147124	-0.037703	Niger
PI513722	0.0180382	0.14929	0.00446946	Niger
PI513724	-0.0374732	-0.111147	-0.0261476	Niger
PI513725	-0.0540035	0.0347949	-0.0095243	Niger
PI513726	0.0209578	0.16301	0.0043535	Niger
PI513727	-0.0407801	-0.130871	-0.0333274	Niger
PI513728	0.0168033	0.154529	0.0048606	Niger
PI513729	-0.0563896	0.0506872	-0.0107919	Niger
PI513730	0.00607539	0.0703184	0.0178934	Niger
PI513731	0.146829	0.289552	0.0508806	Niger
PI513732	0.0117489	0.14027	0.00253299	Niger
PI513733	0.0148489	0.0828896	-0.0035449	Niger
PI513734	-0.0508813	-0.170004	-0.0375289	Niger
PI513735	0.117864	0.264072	0.0557271	Niger
PI513736	0.00571431	0.0353574	-0.0021178	Niger
PI513737	-0.0461404	-0.156391	-0.0350459	Niger
PI513738	0.0499288	0.191978	0.0302399	Niger
PI513739	0.00776713	0.0881122	-0.0084426	Niger
PI513740	-0.00538359	0.0913607	-0.0003697	Niger
PI513741	0.230573	0.465317	0.0938705	Niger
PI513742	0.00214661	-0.161848	-0.0291401	Niger
PI513743	-0.0340284	-0.122542	-0.0400264	Niger
PI513744	-0.0583605	-0.0909887	-0.0220772	Niger
PI513745	-0.0648192	-0.166183	-0.0377649	Niger
PI513746	-0.0699064	-0.151354	-0.0489781	Niger
PI513747	-0.0491659	-0.126903	-0.0377321	Niger
PI513748	0.00256372	0.0430682	-0.0084998	Niger
PI513749	0.0459374	0.133073	0.0236472	Niger
PI513750	0.0698265	0.12298	0.0219889	Niger
PI513751	0.0431584	0.0433598	0.0344997	Niger
PI513752	0.0194909	0.0179943	0.0100464	Niger
PI513753	0.00933046	0.0842917	0.00750186	Niger
PI513754	0.0377875	0.0238527	0.011305	Niger
PI513755	-0.136827	-0.284676	-0.0633874	Niger
PI513756	-0.0558347	-0.117646	-0.0338683	Niger
PI513757	0.169763	0.322158	0.0547349	Niger
PI513758	-0.0470766	-0.11287	-6.01e-05	Niger
PI513759	0.040082	0.149419	0.0107551	Niger
PI513760	-0.0897768	-0.162967	-0.0394657	Niger
PI513761	0.0961039	0.274386	0.0464109	Niger
PI513762	-0.0774261	-0.207624	-0.0460628	Niger
PI513763	-0.0239348	0.0110384	-0.0194432	Niger
PI513764	0.0198807	0.0136085	0.00910034	Niger
PI513765	-0.0972736	-0.223319	-0.0522183	Niger
PI513766	0.216922	0.379684	0.0773124	Niger
PI513767	-0.0977729	-0.191619	-0.0262354	Niger
PI513768	-0.0591856	-0.189781	-0.0408638	Niger
PI513769	-0.100976	-0.244108	-0.049181	Niger
PI513770	-0.0429314	-0.162473	-0.0339152	Niger
PI513771	-0.0815502	-0.201891	-0.0389927	Niger
PI513772	-0.0363315	-0.167587	-0.0035577	Niger
PI513773	0.0277698	-0.068951	0.0214949	Niger
PI513774	-0.0320769	-0.110111	-0.0251193	Niger
PI513775	0.0157839	-0.130375	0.00584224	Niger
PI513776	0.0449903	0.00482142	0.0318815	Niger
PI513777	0.0663158	0.0776763	0.0311345	Niger
PI513778	0.0487754	0.0921843	0.0263252	Niger
PI513779	-0.0185708	-0.110529	0.00487408	Niger
PI513780	0.00773872	-0.0557218	0.0135103	Niger
PI513781	0.00928137	-0.0933017	-0.0048411	Niger
PI513782	0.0193977	-0.0559251	0.0101401	Niger
PI513783	0.0161594	-0.0873647	0.00525854	Niger
PI513784	-0.0476533	-0.127006	0.00090856	Niger
PI513785	-0.0150987	-0.0524839	0.00249493	Niger
PI513786	-0.00555173	-0.0830703	0.00758935	Niger
PI513787	0.0253428	-0.0479435	0.00682287	Niger
PI513788	-0.100205	-0.268673	-0.0581812	Niger
PI513789	-0.0317636	-0.113558	-0.0382691	Niger
PI513790	0.0247784	0.00658509	0.00594318	Niger
PI513791	-0.00547138	-0.0788664	0.00839603	Niger
PI513792	0.176776	0.301459	0.0647184	Niger
PI513793	-0.118421	-0.272713	-0.062055	Niger
PI513794	0.054418	0.187197	0.025129	Niger
PI513795	0.202901	0.336749	0.0744189	Niger
PI513796	-0.0156592	-0.0006891	-0.0002299	Niger
PI513797	0.179394	0.294634	0.0684498	Niger
PI513798	0.0658084	0.185008	0.014381	Niger
PI513799	0.0481481	-0.0341114	0.0136114	Niger
PI513800	-0.133691	-0.244478	-0.0585212	Niger
PI513801	0.0437809	0.157272	0.021118	Niger
PI513802	0.125246	0.228388	0.0421754	Niger
PI513803	0.0797508	0.187972	0.0141725	Niger
PI513804	-0.0959741	-0.282085	-0.0633482	Niger
PI513805	0.124923	0.260743	0.0516845	Niger
PI513806	0.179491	0.287806	0.0689894	Niger
PI513807	0.0368737	0.127703	-0.0049491	Niger
PI513808	0.215863	0.306309	0.0650104	Niger
PI513809	0.0222355	0.198247	0.0191089	Niger
PI513810	-0.0123158	0.0652548	-0.0010445	Niger
PI513811	0.0617105	0.152223	0.0293023	Niger
PI513812	-0.00718019	0.0218007	0.00918223	Niger
PI513813	0.0351277	0.135241	0.0196846	Niger
PI513814	0.0131446	0.0906187	0.0120956	Niger
PI513815	0.00613343	0.0078705	0.0193488	Niger
PI513816	0.187427	0.349946	0.0799279	Niger
PI513817	0.043084	0.111078	0.0251846	Niger
PI513818	0.000989951	0.132199	-0.0057445	Niger
PI513819	-0.0498796	0.0351166	-0.0187354	Niger
PI513820	0.130938	0.268252	0.0533816	Niger
PI513821	0.00178256	0.0135919	0.00108927	Niger
PI513822	-0.0997648	-0.250228	-0.0546477	Niger
PI513823	0.1616	0.363168	0.0579873	Niger
PI513824	0.188417	0.373346	0.0755036	Niger
PI513825	-0.0237606	0.102345	-0.0033031	Niger
PI513826	-0.0844727	-0.290375	-0.0533421	Niger
PI513827	0.233244	0.428245	0.0866134	Niger
PI513828	-0.14627	-0.278479	-0.0667425	Niger
PI513829	0.212416	0.396572	0.0701904	Niger
PI513830	0.0657955	0.192864	0.0299625	Niger
PI513831	0.030826	0.0652621	0.0221093	Niger
PI513832	0.0695598	0.151946	0.00815907	Niger
PI513833	-0.0125425	0.0384797	0.0101766	Niger
PI513834	0.00806626	0.141388	0.00510752	Niger
PI513835	-0.0493417	0.0498606	-0.0033391	Niger
PI513836	0.0437112	0.129169	0.0197748	Niger
PI513837	0.0337194	0.0474422	0.00691646	Niger
PI513838	-0.00440179	0.0235647	0.0169943	Niger
PI513839	0.0447508	0.203357	0.020611	Niger
PI513840	0.0623272	0.143254	-0.0012915	Niger
PI513841	-0.0238911	-0.0019003	0.0109377	Niger
PI513842	0.00204001	0.0989122	0.0278102	Niger
PI513843	-0.0604517	0.0174862	-0.014542	Niger
PI513844	0.018811	0.0748318	0.00613492	Niger
PI513845	0.0278498	0.0766577	0.0248664	Niger
PI513846	0.0846761	0.0779942	0.0286481	Niger
PI513847	-0.00885051	0.0718093	0.0148816	Niger
PI513848	-0.023416	0.0368402	-0.0024269	Niger
PI513849	0.0146776	-0.0037058	-0.0021338	Niger
PI513850	-0.0178259	-0.0311482	0.00100116	Niger
PI513851	-0.0250574	0.0427732	0.00081274	Niger
PI513852	-0.00222502	0.0521123	-0.0061516	Niger
PI513853	-0.0163308	-0.0415971	-0.012351	Niger
PI513854	-0.0316926	-0.0715443	-0.0154032	Niger
PI513855	-0.022867	0.0619621	-0.0063048	Niger
PI513856	-0.0161923	0.0972009	-0.0002328	Niger
PI513857	0.0301418	0.107061	0.00700871	Niger
PI513858	0.000647344	0.0349275	0.00053092	Niger
PI513859	-0.0045765	-0.0027886	-0.0050034	Niger
PI513860	-0.0519027	-0.0395561	-0.0142047	Niger
PI513861	-0.0214023	0.148558	0.0148848	Niger
PI513862	-0.0216113	0.0440244	0.00870846	Niger
PI513863	-0.0124043	0.0752578	-0.0032508	Niger
PI513864	-0.0021224	0.0517295	0.00774982	Niger
PI513865	-0.0585718	-0.128823	-0.0230104	Niger
PI513866	-0.0471231	-0.0393465	-0.0081736	Niger
PI513867	0.121283	0.245055	0.0608254	Niger
PI513868	-0.0423378	-0.0247385	-0.0041507	Niger
PI513869	0.00813047	0.0795145	0.0110351	Niger
PI513870	-0.0434648	0.00428338	-0.0031772	Niger
PI513871	-0.0163962	0.0426431	0.0120178	Niger
PI513872	-0.048361	-0.164085	-0.0376462	Niger
PI513873	-0.00135884	-0.0371735	-0.0104505	Niger
PI513874	-0.0839678	-0.18985	-0.0564359	Niger
PI513875	0.223734	0.350201	0.0825422	Niger
PI513876	-0.00284945	0.0790333	-0.0113827	Niger
PI513877	-0.0205787	-0.0777907	4.47e-05	Niger
PI513878	0.00091306	0.156692	0.0231195	Niger
PI513879	-0.0227381	-0.0713184	0.0153508	Niger
PI513880	-0.0365159	-0.0289402	-0.0186035	Niger
PI513881	0.0148984	0.00131355	-0.0097179	Niger
PI513882	-0.111793	-0.287139	-0.0684935	Niger
PI513883	0.0310156	0.127975	0.020762	Niger
PI513884	0.00752795	0.0153665	0.00233322	Niger
PI513885	-0.0329295	-0.0024172	-0.0151785	Niger
PI513886	-0.0563641	0.0619429	-0.0045558	Niger
PI513887	0.00524396	0.0710436	-0.001049	Niger
PI513888	-0.0346213	0.00014141	-0.0340281	Niger
PI513889	0.0241245	0.0990455	0.0031105	Niger
PI513890	0.00733228	-0.0171947	-0.0136888	Niger
PI513891	-0.0156848	0.0414309	0.00436634	Niger
PI513892	-0.0506436	-0.0865266	-0.0140021	Niger
PI513893	0.0389274	0.0100961	0.0192119	Niger
PI513894	0.00770213	-0.0676978	0.008555	Niger
PI513895	-0.00478944	-0.0476573	0.0122227	Niger
PI513896	0.0224679	-0.0083102	0.00904474	Niger
PI513897	0.162431	0.3395	0.0747507	Niger
PI534055	0.272564	0.261669	0.078886	Niger
PI537078	-0.0580651	0.0266019	-0.0136808	Niger
PI537079	-0.0185625	-0.100435	-0.0267331	Niger
PI537080	0.316792	0.514997	0.092809	Niger
PI537081	-0.024081	-0.0583469	-0.021925	Niger
PI537082	-0.00485952	-0.091122	-0.0297424	Niger
PI537083	0.316015	0.517699	0.0968441	Niger
PI537084	0.00972135	0.101553	0.00796981	Niger
PI537085	0.0507147	0.107576	0.0251295	Niger
PI537086	-0.0370908	0.0225318	-0.002468	Niger
PI563293	0.100006	0.116555	0.0383248	Niger
PI647764	0.245928	0.351656	0.0822292	Niger
PI647765	0.215982	0.365048	0.0779028	Niger
PI647766	-0.0666685	-0.202907	-0.0503254	Niger
PI656035	-0.0663546	-0.197521	-0.0414214	Niger
PI656051	0.0460471	-0.16002	-7.7e-06	Niger
PI660636	0.0144459	-0.0260432	0.00104216	Niger
PI668821	-0.0100662	-0.157735	-0.0336069	Niger
PI669037	0.0988231	0.226686	0.0278863	Niger
PI669302	0.208899	0.327828	0.0953381	Niger
PI669751	-0.0118229	0.12445	0.0260148	Niger
IS10876	0.00494011	-0.0569983	-0.0230112	Nigeria
IS10882	0.0144406	0.0204066	0.0130785	Nigeria
IS17149	-0.115495	-0.219165	-0.0383821	Nigeria
IS17185	-0.0629815	-0.122416	-0.0284518	Nigeria
IS17195	-0.0695963	-0.161632	-0.0101903	Nigeria
IS17196	-0.0681323	-0.212862	-0.0296365	Nigeria
IS24704	0.415255	0.661619	0.145972	Nigeria
IS24713	0.644353	0.994427	0.212368	Nigeria
IS24721	0.485575	0.787294	0.156303	Nigeria
IS24737	0.894533	1.28333	0.254618	Nigeria
IS24775	0.326594	0.484011	0.106701	Nigeria
IS24786	0.0147185	0.0372353	0.00482327	Nigeria
IS24844	0.561812	0.829475	0.177487	Nigeria
IS24875	0.581484	0.850615	0.18394	Nigeria
IS26485	-0.0620656	-0.157737	-0.01508	Nigeria
IS39672	0.0652545	0.152713	0.0417779	Nigeria
IS39677	0.224026	0.305358	0.0769262	Nigeria
IS39713	-0.0673167	-0.143967	-0.0152651	Nigeria
IS39764	0.0120878	-0.104499	-0.0030199	Nigeria
IS39778	-0.0653269	-0.127849	-0.0188516	Nigeria
IS39780	-0.0888523	-0.162038	-0.0218111	Nigeria
IS39783	-0.0468208	-0.149323	-0.0116354	Nigeria
IS39791	9.13e-05	0.098292	-0.0013206	Nigeria
IS39797	0.273379	0.457859	0.0971121	Nigeria
IS39809	-0.0288697	-0.108484	-0.0019854	Nigeria
IS39810	-0.0484484	-0.124486	-0.00714	Nigeria
IS39814	-0.0166699	-0.0991573	0.0009966	Nigeria
IS39815	0.0799595	0.248743	0.0272645	Nigeria
IS39819	-0.0267782	-0.0991451	0.00272023	Nigeria
IS40033	-0.0381133	-0.119057	-0.0050648	Nigeria
IS40034	-0.0853652	-0.174822	-0.0298479	Nigeria
IS40036	0.030711	0.0930748	0.0230656	Nigeria
IS7277	-0.0141568	0.03849	-0.0026341	Nigeria
IS7304	-0.060999	-0.17119	-0.0146394	Nigeria
IS7305	-0.113519	-0.242855	-0.0242258	Nigeria
IS7310	-0.0219368	-0.133624	0.00358333	Nigeria
IS7312	-0.0122319	-0.0728527	-0.0234408	Nigeria
IS7314	0.0503626	0.150225	0.0321505	Nigeria
IS7343	0.034952	0.125548	0.0243123	Nigeria
IS7348	-0.0709732	-0.204965	-0.0273728	Nigeria
IS7360	0.0924557	0.0618493	0.034915	Nigeria
IS7367	-0.0271005	0.00592835	-0.0004174	Nigeria
IS7386	0.493973	0.670449	0.150652	Nigeria
IS7389	0.20392	0.292302	0.0765764	Nigeria
IS7403	-0.0332012	-0.0282891	-0.0133867	Nigeria
IS7408	0.614725	0.895945	0.194004	Nigeria
IS7411	0.0291775	-0.0818113	7.57e-05	Nigeria
IS7418	-0.0125402	-0.0653609	-0.0146099	Nigeria
IS7419	-0.07647	-0.182342	-0.030056	Nigeria
IS7424	-0.0871511	-0.180747	-0.0220617	Nigeria
IS7428	-0.0965794	-0.201018	-0.0283354	Nigeria
IS7447	-0.0670869	-0.150719	-0.019778	Nigeria
IS7463	-0.0561635	-0.202774	-0.0332752	Nigeria
IS7469	-0.113094	-0.293433	-0.0435018	Nigeria
IS7480	-0.077364	-0.136424	-0.0112732	Nigeria
IS7486	0.640957	1.08512	0.215071	Nigeria
IS7490	0.0730459	0.198683	0.0309949	Nigeria
IS7492	-0.0203587	-0.134754	-0.0247183	Nigeria
IS7506	-0.065016	-0.186208	-0.0212224	Nigeria
IS7508	-0.0725056	-0.167806	-0.0202811	Nigeria
IS7509	0.712648	1.10149	0.23806	Nigeria
IS7535	0.0105894	-0.0112082	0.00884385	Nigeria
IS7620	0.0687291	0.182792	0.0240513	Nigeria
IS7643	0.542396	0.78098	0.159245	Nigeria
IS7679	-0.0447824	-0.0501491	0.00341083	Nigeria
IS7689	-0.0547101	-0.152726	-0.0091455	Nigeria
IS7696	-0.018411	-0.0553102	0.0207641	Nigeria
IS7702	-0.0333765	-0.105765	-0.0027576	Nigeria
IS7704	-0.040784	-0.111885	-0.0025274	Nigeria
IS7722	-0.0483396	-0.163811	-0.0200477	Nigeria
IS7763	0.0504553	-0.0849812	0.00533301	Nigeria
IS7773	0.0524671	-0.0058429	0.0137498	Nigeria
IS7792	0.00685927	-0.0926864	0.00848712	Nigeria
IS7802	-0.0606363	-0.157495	-0.0083132	Nigeria
IS7806	0.487114	0.791258	0.211029	Nigeria
IS7812	0.664996	1.12328	0.263253	Nigeria
IS7825	-0.0818927	-0.18287	-0.0165657	Nigeria
IS7834	0.0238392	-0.0658339	0.00107044	Nigeria
IS7835	-0.0938907	-0.202231	-0.023873	Nigeria
IS7836	-0.0621282	-0.0413058	0.00416853	Nigeria
IS7843	0.0527664	0.0434955	0.032264	Nigeria
IS7845	-0.0383658	-0.0712422	-0.0055135	Nigeria
IS7849	-0.0542017	-0.148221	-0.0266754	Nigeria
IS7861	-0.0376715	-0.162808	-0.024881	Nigeria
IS7887	-0.0494841	-0.169987	-0.0135015	Nigeria
IS7889	-0.0443803	-0.137438	-0.0072204	Nigeria
IS7892	-0.0706135	-0.19619	-0.0239689	Nigeria
IS7920	-0.132707	-0.2114	-0.0258481	Nigeria
IS7923	-0.0089711	-0.0963077	0.0123597	Nigeria
IS7948	0.110738	-0.0015776	0.0241702	Nigeria
IS7957	0.0027009	-0.139656	-0.0059815	Nigeria
IS7958	-0.0641394	-0.16549	-0.0143399	Nigeria
IS7978	-0.120934	-0.304538	-0.0651837	Nigeria
IS7987	-0.0118869	-0.0824082	-0.0026812	Nigeria
IS7995	0.0886976	0.0100682	0.0446274	Nigeria
PI168505	-0.00576114	-0.172282	-0.0122732	Nigeria
PI221543	0.0240242	-0.0322828	0.0057781	Nigeria
PI221548	0.0630175	0.0761708	0.0240252	Nigeria
PI221581	0.0350818	-0.0572575	0.0246978	Nigeria
PI221638	-0.027245	-0.104767	0.0125209	Nigeria
PI221651	0.0785596	-0.0230012	0.0152935	Nigeria
PI273465	0.012638	-0.04971	-0.0016363	Nigeria
PI285039	-0.0929751	-0.0740957	-0.0286983	Nigeria
PI285042	-0.0559981	-0.111926	-0.0381397	Nigeria
PI562968	-0.0399378	0.0530251	-0.0083726	Nigeria
PI562970	-0.0743946	-0.133708	-0.032879	Nigeria
PI562971	-0.0694496	-0.153268	-0.0123936	Nigeria
PI562978	0.343746	0.693762	0.122664	Nigeria
PI562980	0.172778	0.336703	0.0704488	Nigeria
PI562981	0.255278	0.422574	0.0862002	Nigeria
PI562982	0.0394821	0.0353821	0.0178353	Nigeria
PI562985	-0.075304	-0.128489	-0.0183084	Nigeria
PI562989	-0.117699	-0.234355	-0.029688	Nigeria
PI562990	0.0841634	0.19131	0.0257006	Nigeria
PI562991	-0.0880153	-0.142144	-0.0176751	Nigeria
PI562994	-0.103717	-0.251806	-0.0312424	Nigeria
PI562995	-0.0440122	-0.0929725	-0.0029685	Nigeria
PI562997	-0.077405	-0.165186	-0.0165554	Nigeria
PI562998	0.0347917	0.0508622	0.0188333	Nigeria
PI563002	-0.0478404	-0.173959	-0.016732	Nigeria
PI563006	-0.0470666	-0.168173	-0.0251934	Nigeria
PI563009	-0.0765201	-0.219464	-0.0329359	Nigeria
PI563011	-0.038026	-0.119417	-0.0147865	Nigeria
PI563012	0.00353192	-0.0070858	-0.0029714	Nigeria
PI563017	-0.0662895	-0.152674	-0.0081158	Nigeria
PI563020	-0.0855686	-0.232813	-0.0287397	Nigeria
PI563022	0.0537459	-0.024856	0.00736805	Nigeria
PI563024	0.00500048	-0.0283525	0.0163699	Nigeria
PI563026	-0.0991427	-0.185296	-0.0169485	Nigeria
PI563027	0.701178	1.20097	0.278613	Nigeria
PI563030	-0.0879002	-0.212649	-0.0264881	Nigeria
PI563489	-0.0489207	-0.105487	-0.0075502	Nigeria
PI563490	-0.00526852	-0.0491079	-0.0011358	Nigeria
PI563491	0.143869	0.154537	0.0456073	Nigeria
PI563492	-0.0389997	0.0245805	0.00485284	Nigeria
PI576434	-0.0336408	-0.207007	-0.0132936	Nigeria
PI585394	0.0962961	-0.0117333	0.0264062	Nigeria
PI585405	0.117813	0.19574	0.0681986	Nigeria
PI585406	0.166699	0.240939	0.0763075	Nigeria
PI585411	-0.0765928	-0.158211	-0.0110092	Nigeria
PI585412	-0.056694	-0.173522	-0.0061052	Nigeria
PI585413	-0.00931644	-0.110977	-0.0153763	Nigeria
PI585414	0.564453	0.835895	0.194558	Nigeria
PI585415	-0.0219366	-0.0588549	0.0194832	Nigeria
PI585416	-0.0178993	-0.0603867	-0.0137746	Nigeria
PI585417	0.00489265	-0.0174358	-0.0079122	Nigeria
PI585418	-0.0312196	0.00864376	-0.0275221	Nigeria
PI585423	-0.0178892	-0.130843	-0.0200535	Nigeria
PI585429	-0.034425	-0.141788	-0.0222904	Nigeria
PI646200	0.0708604	0.181392	0.0384111	Nigeria
PI646201	-0.0319441	-0.139564	-0.0073483	Nigeria
PI646202	-0.0977046	-0.127978	-0.0429213	Nigeria
PI646203	0.0161914	0.146099	0.00703051	Nigeria
PI646205	-0.204732	-0.300914	-0.0619775	Nigeria
PI646206	0.215219	0.488758	0.0620302	Nigeria
PI646207	0.555208	0.884552	0.186127	Nigeria
PI646208	0.600968	0.861904	0.196552	Nigeria
PI646209	0.703397	1.09631	0.235306	Nigeria
PI646210	0.632413	0.994787	0.208302	Nigeria
PI646211	0.620403	0.863188	0.185903	Nigeria
PI646212	0.616867	0.885363	0.194346	Nigeria
PI646213	0.620915	1.0271	0.219263	Nigeria
PI646214	0.640101	0.941625	0.201008	Nigeria
PI646215	0.640625	1.06609	0.230252	Nigeria
PI646216	0.60766	0.833023	0.178248	Nigeria
PI646217	0.644372	0.916185	0.195582	Nigeria
PI646223	0.564586	0.828907	0.15586	Nigeria
PI647018	0.680255	1.00019	0.222701	Nigeria
PI647019	0.626464	0.952043	0.20985	Nigeria
PI647020	0.640404	0.968438	0.21772	Nigeria
PI647021	0.597178	0.838438	0.191194	Nigeria
PI647022	0.128564	0.0749994	0.0477634	Nigeria
PI647023	0.165486	0.133684	0.0544525	Nigeria
PI647024	0.697545	1.08836	0.235918	Nigeria
PI647025	0.74386	1.08923	0.232252	Nigeria
PI647026	0.696098	1.00342	0.211265	Nigeria
PI647027	0.901101	1.29234	0.25582	Nigeria
PI647028	0.583452	0.871235	0.206579	Nigeria
PI647029	0.743415	1.16625	0.254451	Nigeria
PI658758	0.711084	1.11381	0.241477	Nigeria
PI514278	-0.075783	-0.0477888	-0.027582	Senegal
PI514279	-0.0117868	0.019623	-0.0011832	Senegal
PI514280	-0.0347977	-0.0113515	-0.0149315	Senegal
PI514281	-0.0290874	-0.111178	0.00092323	Senegal
PI514282	-0.0550394	-0.188236	-0.0118198	Senegal
PI514283	-0.0297914	-0.0039575	-0.0214403	Senegal
PI514284	-0.0505883	-0.199345	-0.011043	Senegal
PI514286	0.0847009	0.172047	0.0330855	Senegal
PI514287	-0.0365437	0.0258901	-0.0204552	Senegal
PI514288	-0.0484122	-0.0499579	-0.0235115	Senegal
PI514289	0.0410344	-0.0599717	0.0132879	Senegal
PI514290	-0.0532328	-0.158038	-0.0026746	Senegal
PI514291	-0.0472244	-0.169757	-0.0100745	Senegal
PI514292	-0.0177306	-0.121568	-0.0024436	Senegal
PI514293	-0.124893	-0.283502	-0.0649232	Senegal
PI514294	-0.0440719	-0.170381	-0.0105669	Senegal
PI514295	-0.059651	-0.174618	-0.0042219	Senegal
PI514296	-0.111752	-0.18652	-0.026108	Senegal
PI514298	-0.0675104	-0.193389	-0.0098029	Senegal
PI514299	-0.0607836	-0.158383	-0.0084959	Senegal
PI514300	-0.0583501	-0.148512	-0.0067228	Senegal
PI514301	-0.046032	-0.114798	0.0128445	Senegal
PI514302	-0.0861712	-0.18735	-0.0110925	Senegal
PI514303	-0.042844	-0.139185	-0.0037976	Senegal
PI514304	-0.0704631	-0.163767	-0.007921	Senegal
PI514305	-0.0366173	-0.111374	0.0022703	Senegal
PI514306	-0.0661046	-0.157637	-0.0058561	Senegal
PI514307	-0.0602023	-0.159053	-0.0036138	Senegal
PI514308	-0.142101	-0.314304	-0.0719082	Senegal
PI514309	-0.0736456	-0.209956	-0.0204298	Senegal
PI514310	-0.141955	-0.314339	-0.0745776	Senegal
PI514311	-0.0669415	-0.181592	-0.0043081	Senegal
PI514312	-0.0357719	-0.095762	0.0115852	Senegal
PI514313	-0.0687767	-0.137395	-0.0066394	Senegal
PI514314	-0.0585517	-0.160508	-0.011022	Senegal
PI514315	-0.0775561	-0.177585	-0.0145507	Senegal
PI514316	-0.0286543	-0.0565438	-0.0060129	Senegal
PI514317	-0.0554911	-0.141323	-0.0161128	Senegal
PI514318	0.0140534	-0.0558513	0.00998566	Senegal
PI514319	-0.0429313	-0.0468146	0.0034199	Senegal
PI514320	-0.076564	-0.19271	-0.0218577	Senegal
PI514321	-0.0480897	-0.168833	-0.0080906	Senegal
PI514322	-0.0880478	-0.194227	-0.0123677	Senegal
PI514323	0.152555	0.26023	0.0407189	Senegal
PI514324	-0.0736029	-0.0343036	-0.0234747	Senegal
PI514325	-0.111861	-0.262445	-0.0628433	Senegal
PI514326	-0.00904455	-0.12606	0.00296962	Senegal
PI514327	-0.0580245	-0.0134316	-0.015176	Senegal
PI514328	0.009222	0.0988214	-0.0110325	Senegal
PI514329	-0.0545307	-0.144274	-0.0057277	Senegal
PI514330	0.130738	0.201518	0.0340066	Senegal
PI514331	-0.0648095	-0.181864	6.74e-06	Senegal
PI514332	-0.0798055	-0.201728	-0.0124944	Senegal
PI514333	0.037541	0.00575091	0.0110293	Senegal
PI514334	0.0310955	0.0944277	0.0332348	Senegal
PI514335	-0.0541967	-0.0960989	0.00174011	Senegal
PI514336	-0.0102195	-0.0406192	0.0153119	Senegal
PI514337	-0.0790923	-0.183637	-0.0154617	Senegal
PI514338	-0.0479382	-0.1046	-0.0037847	Senegal
PI514339	-0.061748	-0.129153	-0.0012671	Senegal
PI514340	-0.0276902	-0.0921716	0.00475123	Senegal
PI514341	-0.126131	-0.279085	-0.0675487	Senegal
PI514342	-0.0271747	-0.124596	0.0021088	Senegal
PI514343	-0.10809	-0.243781	-0.0602117	Senegal
PI514344	-0.0509032	-0.159128	-0.0116736	Senegal
PI514345	-0.0479647	-0.157558	-0.0051875	Senegal
PI514346	-0.0264512	-0.0795838	0.00783912	Senegal
PI514347	-0.00400821	-0.0086231	0.0217765	Senegal
PI514348	-0.0618187	-0.0899969	-0.0026858	Senegal
PI514349	-0.0350211	-0.0858283	-0.0088979	Senegal
PI514350	-0.0374598	-0.122749	-0.0030209	Senegal
PI514351	-0.0357554	-0.10751	0.00184995	Senegal
PI514352	-0.058655	-0.0897972	0.0047621	Senegal
PI514353	-0.010101	-0.0231823	0.0209654	Senegal
PI514354	-0.0576637	-0.0696682	0.00347821	Senegal
PI514355	-0.00431422	-0.0549531	0.0131004	Senegal
PI514356	-0.0478965	-0.103539	0.00385789	Senegal
PI514357	0.0174472	-0.0112746	0.0303625	Senegal
PI514358	0.00269705	0.00291195	0.0201135	Senegal
PI514359	-0.124167	-0.285515	-0.0706226	Senegal
PI514360	-0.0438908	-0.166571	-0.0079021	Senegal
PI514361	-0.122199	-0.276846	-0.0690668	Senegal
PI514362	-0.0553486	-0.168012	-0.0121153	Senegal
PI514363	-0.0172729	-0.0701341	0.00793205	Senegal
PI514364	-0.0589107	-0.175354	-0.0116996	Senegal
PI514365	-0.115149	-0.287689	-0.0699238	Senegal
PI514366	-0.0286641	-0.0884608	0.00583389	Senegal
PI514367	-0.0519407	0.0147343	-0.0152709	Senegal
PI514368	-0.0294022	-0.0360398	0.00393494	Senegal
PI514369	-0.0145862	-0.0415981	0.0138504	Senegal
PI514370	-0.0179977	-0.0562278	0.00109068	Senegal
PI514371	-0.0532818	-0.0825906	0.00410228	Senegal
PI514372	-0.0406017	-0.104964	-0.0083307	Senegal
PI514373	0.00566447	-0.0208079	0.00976415	Senegal
PI514374	-0.0122244	-0.0237958	0.0105112	Senegal
PI514375	-0.0335257	-0.0898924	0.00219517	Senegal
PI514376	-0.134666	-0.295272	-0.0703048	Senegal
PI514377	-0.024423	-0.0050578	0.0114215	Senegal
PI514378	-0.0367163	-0.0547558	0.00861537	Senegal
PI514379	-0.105665	-0.256381	-0.0604284	Senegal
PI514380	-0.0743123	-0.169605	-0.0300588	Senegal
PI514381	-0.0332423	-0.102978	-0.0007682	Senegal
PI514382	-0.0137364	-0.0827059	0.0059524	Senegal
PI514383	-0.049033	-0.0710786	0.00751707	Senegal
PI514384	0.0113053	-0.0436009	0.0189349	Senegal
PI514385	-0.128222	-0.275301	-0.0671871	Senegal
PI514386	-0.127068	-0.268085	-0.0647788	Senegal
PI514387	-0.0405527	-0.0854482	0.00116809	Senegal
PI514388	-0.0355376	-0.11072	0.00570737	Senegal
PI514389	-0.13586	-0.339865	-0.0781954	Senegal
PI514390	-0.00190054	-0.0563605	0.00965097	Senegal
PI514391	-0.0262885	-0.137898	0.00333011	Senegal
PI514392	-0.0132938	-0.0707323	0.0134884	Senegal
PI514393	-0.0705281	-0.182134	-0.0169346	Senegal
PI514394	-0.12902	-0.297882	-0.0701403	Senegal
PI514395	0.0296589	-0.0062105	0.0249983	Senegal
PI514396	-0.0705272	-0.185535	-0.0062473	Senegal
PI514397	-0.0103535	-0.109092	0.00658302	Senegal
PI514398	-0.123036	-0.31308	-0.0759377	Senegal
PI514399	-0.122108	-0.307358	-0.0751094	Senegal
PI514400	-0.0504099	-0.151369	-0.0069751	Senegal
PI514401	-0.045639	-0.11552	-0.0002255	Senegal
PI514402	-0.0386153	-0.112411	0.00329235	Senegal
PI514403	-0.0382999	-0.109623	-0.0027587	Senegal
PI514404	-0.0241516	0.0720022	-0.0161658	Senegal
PI514405	-0.00549695	0.0352378	-0.0044925	Senegal
PI514406	-0.0202696	0.00784641	-0.0144542	Senegal
PI514407	-0.0282402	-0.0009298	-0.0158882	Senegal
PI514408	-0.0397528	-0.131451	-0.0011565	Senegal
PI514410	-0.069041	-0.12259	-0.0034834	Senegal
PI514411	-0.0192151	-0.0831673	0.0122388	Senegal
PI514412	-0.126505	-0.308742	-0.0694258	Senegal
PI514413	-0.134081	-0.296229	-0.0714674	Senegal
PI514414	-0.0223431	-0.114076	0.0160207	Senegal
PI514415	-0.120587	-0.249052	-0.0643059	Senegal
PI514416	-0.0494061	-0.141412	0.0102657	Senegal
PI514417	-0.041963	-0.0988081	-3.28e-05	Senegal
PI514418	-0.0354959	-0.0826445	0.00731158	Senegal
PI514419	0.00362478	0.126163	0.0234504	Senegal
PI514420	-0.0580267	-0.139833	-0.0030752	Senegal
PI514421	-0.0330832	-0.110357	-0.0060248	Senegal
PI514422	-0.0351066	-0.109437	-0.0107422	Senegal
PI514423	-0.0373883	-0.117604	0.00333388	Senegal
PI514424	-0.0971283	-0.227785	-0.0517375	Senegal
PI514425	-0.0685563	-0.192462	-0.028379	Senegal
PI514426	-0.0806859	-0.192279	-0.0133916	Senegal
PI514427	-0.0604775	-0.182299	-0.008262	Senegal
PI514428	-0.0414384	-0.122914	-0.0094674	Senegal
PI514429	-0.0829628	-0.129546	-0.0207945	Senegal
PI514430	-0.101872	-0.247429	-0.0634352	Senegal
PI514431	-0.00621698	-0.0749204	0.0120258	Senegal
PI514432	-0.0601877	-0.159266	-0.0175668	Senegal
PI514433	-0.0355644	-0.0735715	0.00334607	Senegal
PI514434	-0.126735	-0.30831	-0.0760091	Senegal
PI514436	-0.0541475	-0.168467	-0.0250269	Senegal
PI514438	-0.0483674	-0.134102	-0.0154686	Senegal
PI514439	-0.00635054	-0.0553892	0.00698505	Senegal
PI514440	-0.0507825	-0.131711	-0.0038599	Senegal
PI514441	-0.115836	-0.259769	-0.0600103	Senegal
PI514442	-0.045814	-0.133968	-0.0129802	Senegal
PI514443	-0.0415934	-0.132513	0.00230638	Senegal
PI514444	-0.0304498	-0.119047	0.00060789	Senegal
PI514445	-0.032956	-0.116197	-0.0039441	Senegal
PI514446	-0.121083	-0.314031	-0.0771723	Senegal
PI514447	-0.0447738	-0.107329	-0.0044236	Senegal
PI514448	-0.0513823	-0.0904081	-0.0024184	Senegal
PI514449	-0.104653	-0.280894	-0.0713477	Senegal
PI514450	-0.0415325	-0.0805345	-0.000585	Senegal
PI514451	-0.124128	-0.345531	-0.0764454	Senegal
PI514452	0.00514078	-0.0149167	-0.0025269	Senegal
PI514453	-0.0808313	-0.216977	-0.0505994	Senegal
PI514454	-0.054767	-0.158035	-0.0090454	Senegal
PI514455	-0.0532133	-0.094618	-0.0162023	Senegal
PI514457	-0.0216444	-0.017032	0.0118164	Senegal
PI514458	0.010452	0.103551	0.0137176	Senegal
PI514459	-0.0691833	-0.181789	-0.0198152	Senegal
PI514460	-0.13313	-0.274257	-0.0609068	Senegal
PI514461	-0.0451822	-0.088417	0.00626227	Senegal
PI514462	-0.114487	-0.283651	-0.0634182	Senegal
PI514463	-0.096816	-0.226754	-0.056258	Senegal
PI514465	-0.120722	-0.257889	-0.0643055	Senegal
PI514466	-0.105426	-0.239126	-0.0570316	Senegal
PI514467	0.00565471	0.0010265	0.0243575	Senegal
PI514468	-0.132138	-0.275243	-0.0647455	Senegal
PI514469	-0.0572287	-0.0850071	-0.0054562	Senegal
PI514471	-0.119947	-0.256965	-0.0638447	Senegal
PI514472	0.0113329	0.0429666	0.0316702	Senegal
PI514473	0.0166179	-0.0287156	0.0150939	Senegal
PI514474	-0.11518	-0.28969	-0.0654973	Senegal
PI514475	-0.00522457	-0.031298	0.017321	Senegal
PI514476	-0.0990627	-0.264334	-0.0568285	Senegal
PI514477	-0.142704	-0.327302	-0.074977	Senegal
PI514480	0.00202234	0.00640226	0.0117138	Senegal
PI514481	-0.122907	-0.285352	-0.0698729	Senegal
PI514482	-0.00683821	-0.0479916	0.0109273	Senegal
PI514483	-0.056968	-0.0792921	-0.0039923	Senegal
PI514484	-0.0105113	-0.0287064	0.0127657	Senegal
PI514485	0.0204213	0.0421986	0.0202032	Senegal
PI514486	-0.0058863	0.0311968	0.022411	Senegal
PI514487	-0.0962587	-0.234072	-0.0606384	Senegal
PI514488	0.0276518	0.0172207	0.0126516	Senegal
PI514489	-0.102327	-0.255228	-0.0571124	Senegal
PI514490	-0.0356602	-0.130587	-0.0009779	Senegal
PI514491	0.0209266	0.0155052	0.0204119	Senegal
PI514492	-0.141404	-0.336169	-0.0758909	Senegal
PI514493	-0.124974	-0.33327	-0.0774025	Senegal
PI514494	-0.124444	-0.332459	-0.0769914	Senegal
PI514495	-0.13874	-0.351062	-0.0827753	Senegal
PI514496	-0.122686	-0.316163	-0.0732766	Senegal
PI514497	0.021912	0.0126475	0.0206366	Senegal
PI514498	-0.131649	-0.270694	-0.065562	Senegal
PI514499	-0.113614	-0.26929	-0.0606057	Senegal
PI514500	0.0142175	0.0264165	-1.38e-05	Senegal
PI514501	-0.026516	-0.0642792	5.99e-05	Senegal
PI514502	0.00170489	-0.0083419	0.00956244	Senegal
PI514503	-0.132958	-0.345427	-0.081628	Senegal
PI514504	-0.117777	-0.311951	-0.0749913	Senegal
PI514505	-0.123007	-0.315786	-0.074711	Senegal
PI514506	-0.128871	-0.340048	-0.0802428	Senegal
PI514508	-0.050649	-0.127646	-0.0053173	Senegal
PI514509	-0.124217	-0.326287	-0.0746956	Senegal
PI514510	-0.133416	-0.348948	-0.0779262	Senegal
PI514511	-0.118556	-0.324363	-0.077288	Senegal
PI514512	-0.122309	-0.319763	-0.0760986	Senegal
PI514513	-0.0911926	-0.270129	-0.0597024	Senegal
PI514514	-0.038985	-0.0704276	-0.0030434	Senegal
PI514515	-0.0438953	-0.129106	-0.0386637	Senegal
PI514516	-0.128466	-0.314631	-0.0762426	Senegal
PI514517	-0.136605	-0.343105	-0.0808758	Senegal
PI514518	-0.00369973	-0.0376476	0.00512593	Senegal
PI514519	-0.0399437	-0.0696401	0.00682687	Senegal
PI514520	-0.113231	-0.32731	-0.0748658	Senegal
PI514521	-0.147489	-0.34375	-0.0790432	Senegal
PI514522	-0.120712	-0.315271	-0.0757334	Senegal
PI514523	-0.125049	-0.32263	-0.0768146	Senegal
PI514524	-0.122625	-0.333731	-0.0771333	Senegal
PI514525	-0.00431579	-0.0294263	0.0144776	Senegal
PI514526	-0.0351245	-0.0784809	0.00043017	Senegal
PI514527	-0.127632	-0.335615	-0.0792784	Senegal
PI514528	-0.133079	-0.319645	-0.0756081	Senegal
PI514529	-0.123038	-0.320014	-0.076153	Senegal
PI514530	-0.0514818	-0.0757904	0.0022321	Senegal
PI514531	-0.0401828	-0.082944	-0.0026422	Senegal
PI514532	-0.126103	-0.34134	-0.0773779	Senegal
PI514533	-0.0312426	-0.0449766	0.00778326	Senegal
PI514534	-0.136789	-0.341914	-0.0797766	Senegal
PI514535	-0.0179297	-0.0097425	0.0106751	Senegal
PI514536	-0.0455991	-0.111833	0.0057287	Senegal
PI514537	-0.0622957	-0.101315	-0.0072587	Senegal
[truncated: 490 more rows]

## Sheet: Table S5
Table S5. Top 5% GEBV for β-carotene in the unexplored germplasm
Taxa	GEBV β-carotene	Panel
PI563027	0.278613	Nigeria
IS7812	0.263253	Nigeria
PI647027	0.25582	Nigeria
IS24737	0.254618	Nigeria
PI647029	0.254451	Nigeria
PI658758	0.241477	Nigeria
IS7509	0.23806	Nigeria
PI647024	0.235918	Nigeria
PI646209	0.235306	Nigeria
PI647025	0.232252	Nigeria
PI646215	0.230252	Nigeria
PI647018	0.222701	Nigeria
PI646213	0.219263	Nigeria
PI647020	0.21772	Nigeria
IS7486	0.215071	Nigeria
IS24713	0.212368	Nigeria
PI647026	0.211265	Nigeria
IS7806	0.211029	Nigeria
PI647019	0.20985	Nigeria
PI646210	0.208302	Nigeria
PI647028	0.206579	Nigeria
PI646214	0.201008	Nigeria
PI646208	0.196552	Nigeria
PI646217	0.195582	Nigeria
PI585414	0.194558	Nigeria
PI646212	0.194346	Nigeria
IS7408	0.194004	Nigeria
PI647021	0.191194	Nigeria
PI513550	0.189331	Niger
PI646207	0.186127	Nigeria
PI646211	0.185903	Nigeria
PI513445	0.18577	Niger
IS24875	0.18394	Nigeria
PI646216	0.178248	Nigeria
IS24844	0.177487	Nigeria
IS7643	0.159245	Nigeria
IS24721	0.156303	Nigeria
PI646223	0.15586	Nigeria
PI513607	0.153191	Niger
IS7386	0.150652	Nigeria
PI513492	0.149738	Niger
IS24704	0.145972	Nigeria
PI513658	0.145659	Niger
PI563451	0.145348	CAP/SAP
PI585372	0.138771	CAP/SAP
PI562978	0.122664	Nigeria
PI513683	0.117306	Niger
PI569043	0.11406	Sudan
PI569234	0.111936	Sudan
IS24775	0.106701	Nigeria
PI513556	0.102778	Niger
PI513581	0.101856	Niger
PI569039	0.100198	Sudan
IS39797	0.0971121	Nigeria
PI537083	0.0968441	Niger
PI513596	0.0960811	Niger
PI669302	0.0953381	Niger
PI513741	0.0938705	Niger
PI537080	0.092809	Niger
PI513617	0.0925327	Niger
PI513620	0.0905606	Niger
PI513414	0.088482	Niger
PI513659	0.0873891	Niger
PI513413	0.0867158	Niger
PI513827	0.0866134	Niger
PI562981	0.0862002	Nigeria
PI197462	0.0848237	Ethiopia
PI513452	0.0845977	Niger
PI513875	0.0825422	Niger
PI647764	0.0822292	Niger
PI513816	0.0799279	Niger
PI513451	0.0798409	Niger
PI569100	0.0797966	Sudan
PI540816	0.0797136	CAP/SAP
PI569150	0.0794829	Sudan
PI534055	0.078886	Niger
PI513435	0.0784809	Niger
PI513440	0.0781458	Niger
PI647765	0.0779028	Niger
PI513660	0.0778799	Niger
PI513766	0.0773124	Niger
IS39677	0.0769262	Nigeria
PI453821	0.0766313	Ethiopia
IS7389	0.0765764	Nigeria
PI585406	0.0763075	Nigeria
PI513600	0.0758703	Niger
PI513824	0.0755036	Niger
PI513897	0.0747507	Niger
PI513795	0.0744189	Niger
PI568326	0.073575	Sudan
PI569343	0.072443	Sudan
PI665159	0.0717944	Senegal
PI562980	0.0704488	Nigeria
PI513829	0.0701904	Niger
PI513806	0.0689894	Niger
PI513797	0.0684498	Niger
PI585405	0.0681986	Nigeria
PI569995	0.0661714	Sudan
PI513808	0.0650104	Niger
PI570218	0.064787	Sudan
PI513792	0.0647184	Niger
PI569038	0.063028	Sudan
PI570410	0.0626967	Sudan
PI646206	0.0620302	Nigeria
PI457602	0.0618027	Ethiopia
PI513867	0.0608254	Niger
PI513714	0.0596113	Niger

## Sheet: Table S6
Table S6. Allelic distribution of SNP S06_46717975 inside the zeaxanthin epoxidase (ZEP) Sobic.006G097500
Taxa	S06_46717975
C10_68_1	G
C10_68_2	G
C11_253_1	G
C11_253_2	G
C12_243_2	G
C14_13_1	G
C15_45_1	G
C15_45_2	G
C16_256_1	G
C16_256_2	G
C1_285_1	G
C1_285_2	G
C20_115_2	G
C2_299_1	G
C2_299_2	G
C31_2_1	G
C31_2_2	G
C32_175_1	G
C32_175_2	G
C34_274_1	G
C34_274_2	G
C35	G
C35_192_2	G
C36_52_1	G
C36_52_2	G
C37_116_1	G
C37_116_2	G
C39_80_1	G
C39_80_2	G
C3_204_2	G
C40_262_1	G
C4_266_1	G
C4_266_2	G
C5_84_1	G
C6_151_1	G
C6_151_2	G
C7	G
C8_187_1	G
C8_187_2	G
C9_103_1	G
C_22	G
C_23	G
C_24	G
C_26	G
C_27	G
C_28	G
C_42	G
C_43	G
C_45	G
C_46	G
C_47	G
C_48	G
C_49	G
C_51	G
C_52	G
C_53	G
C_54	G
C_58	G
C_60	G
C_62	G
C_63	G
C_64	G
C_65	G
C_66	G
C_67	G
C_68	G
C_69	G
C_70	G
C_71	G
C_72	G
C_73	G
C_74	G
C_75	G
C_77	G
C_78	G
C_79	G
C_80	G
C_81	G
D10_365_DA_070	G
D10_365_DB_089	G
D10_366_DB_039	G
D12_359_DA_012	G
D12_359_DB_041	G
D12_360_DA_036	G
D12_361_DA_025	G
D12_361_DB_081	G
D14_311_1	G
D14_311_D_1	G
D14_316_1	G
D14_316_2	G
D14_319_1	G
D14_319_2	G
D14_340_DA_004	G
D14_340_DB_023	G
D14_341_DB_026	G
D14_342_DA_043	G
D14_342_DB_001	G
D14_343_DA_082	G
D14_343_DB_042	G
D14_344_DB_016	G
D14_345_DA_063	G
D14_346_DA_085	G
D14_346_DB_104	G
D14_347_DA_016	G
D14_348_DA_026	G
D14_348_DB_044	G
D14_349_DA_050	G
D14_349_DB_052	G
D14_350_DA_053	G
D14_350_DB_073	G
D15_353_DA_022	G
D15_353_DB_085	G
D15_354_DA_030	G
D15_354_DB_103	G
D16_421_DA_028	G
D16_421_DB_063	G
D17_423_DA_010	G
D17_423_DB_106	G
D1_367_DA_024	G
D1_367_DB_029	G
D1_368_DB_058	G
D1_369_DA_090	G
D1_369_DB_084	G
D1_370_DA_001	G
D1_370_DB_020	G
D1_371_DA_088	G
D1_371_DB_090	G
D1_372_DB_071	G
D1_373_DA_074	G
D20_422_DA_080	G
D20_422_DB_074	G
D26_327_DA_064	G
D26_329_DA_040	G
D26_329_DB_105	G
D28_358_DA_089	G
D29_374_DA_057	G
D29_374_DB_031	G
D29_375_DA_060	G
D29_375_DB_050	G
D29_376_DB_097	G
D29_377_DB_049	G
D29_378_DA_048	G
D29_379_DA_035	G
D29_379_DB_065	G
D29_380_DA_101	G
D29_380_DB_086	G
D29_381_DA_091	G
D2_337_DA_023	G
D2_337_DB_088	G
D2_338_DA_096	G
D2_338_DB_015	G
D2_339_DB_005	G
D30_389_DA_049	G
D30_389_DB_012	G
D30_390_DA_009	G
D30_390_DB_053	G
D30_391_DA_003	G
D30_391_DB_045	G
D30_392_DB_046	G
D30_393_DA_006	G
D30_394_DA_007	G
D30_395_DB_054	G
D30_396_DA_054	G
D30_396_DB_079	G
D31_405_DA_104	G
D31_405_DB_098	G
D31_406_DA_065	G
D31_406_DB_024	G
D31_407_DB_051	G
D32_325_DA_067	G
D32_325_DB_028	G
D32_326_DA_059	G
D32_326_DB_010	G
D32_408_DA_044	G
D32_409_DA_056	G
D32_409_DB_048	G
D32_410_DA_106	G
D32_410_DB_011	G
D32_411_DA_075	G
D32_411_DB_080	G
D33_402_DA_021	G
D33_402_DB_092	G
D33_403_DA_033	G
D33_403_DB_062	G
D33_404_DB_007	G
D34_419_DA_039	G
D34_419_DB_006	G
D35_400_DA_086	G
D35_400_DB_043	G
D35_401_DA_002	G
D35_401_DB_060	G
D36_398_DB_083	G
D36_399_DA_097	G
D36_399_DB_102	G
D38_412_DA_062	G
D38_413_DA_077	G
D38_413_DB_095	G
D39_426_DA_013	G
D39_426_DB_066	G
D3_321_DA_037	G
D3_321_DB_021	G
D3_322_DA_105	G
D3_322_DB_027	G
D3_323_DA_020	G
D3_323_DB_096	G
D3_324_DA_055	G
D3_324_DB_094	G
D43_334_DA_014	G
D43_334_DB_038	G
D43_335_DA_092	G
D43_335_DB_035	G
D43_336_DB_018	G
D44_415_DA_093	G
D44_415_DB_087	G
D46_416_DB_013	G
D46_417_DA_041	G
D46_417_DB_022	G
D47_362_DA_094	G
D47_362_DB_101	G
D47_363_DA_047	G
D47_363_DB_036	G
D47_364_DA_011	G
D47_364_DB_068	G
D48_382_DA_061	G
D48_382_DB_055	G
D48_383_DA_031	G
D48_384_DB_047	G
D48_385_DA_046	G
D48_385_DB_070	G
D48_386_DA_081	G
D48_387_DA_018	G
D48_387_DB_099	G
D48_388_DA_095	G
D48_388_DB_008	G
D49_418_DA_078	G
D49_418_DB_030	G
D4_351_DB_076	G
D4_352_DA_083	G
D50_420_DA_068	G
D50_420_DB_075	G
D5_424_DA_008	G
D6_425_DA_034	G
D7_355_DA_017	G
D7_355_DB_002	G
D7_356_DA_087	G
D7_356_DB_014	G
D9_331_DA_029	G
D9_331_DB_025	G
D9_332_DA_005	G
D9_333_DB_003	G
IS10876	G
IS10882	G
IS17149	G
IS17185	G
IS17195	G
IS17196	G
IS24704	A
IS24713	A
IS24721	A
IS24737	A
IS24775	A
IS24786	G
IS24844	A
IS24875	A
IS26485	G
IS39672	G
IS39677	G
IS39713	G
IS39764	R
IS39778	G
IS39780	G
IS39783	G
IS39791	G
IS39797	G
IS39809	G
IS39810	G
IS39814	G
IS39815	G
IS39819	G
IS40033	G
IS40034	G
IS40036	G
IS7277	G
IS7304	G
IS7305	G
IS7310	G
IS7312	G
IS7314	G
IS7343	G
IS7348	G
IS7360	A
IS7367	G
IS7386	G
IS7389	G
IS7403	G
IS7408	A
IS7411	G
IS7418	G
IS7419	G
IS7424	G
IS7428	G
IS7447	G
IS7463	G
IS7469	G
IS7480	G
IS7486	G
IS7490	G
IS7492	G
IS7506	G
IS7508	G
IS7509	A
IS7535	G
IS7620	G
IS7643	A
IS7679	G
IS7689	G
IS7696	G
IS7702	G
IS7704	G
IS7722	G
IS7763	A
IS7773	G
IS7792	G
IS7802	G
IS7806	A
IS7812	A
IS7825	G
IS7834	G
IS7835	G
IS7836	G
IS7843	G
IS7845	G
IS7849	G
IS7861	G
IS7887	G
IS7889	G
IS7892	G
IS7920	G
IS7923	G
IS7948	G
IS7957	G
IS7958	G
IS7978	G
IS7987	G
IS7995	G
PI168505	G
PI17548	G
PI221543	G
PI221548	G
PI221581	G
PI221638	G
PI221651	G
PI24969	G
PI267573	G
PI273465	G
PI276837	G
PI285039	G
PI285042	G
PI291234	G
PI291235	G
PI297130	G
PI297171	G
PI297245	G
PI297247	G
PI329435	A
PI329440	G
PI35038	G
PI457747	G
PI505722	G
PI505735	G
PI506069	G
PI508366	G
PI508372	A
PI510709	G
PI510757	G
PI510904	G
PI510907	G
PI510917	G
PI510918	G
PI510921	G
PI510922	G
PI510923	G
PI510924	G
PI510925	G
PI510931	G
PI510932	G
PI510933	G
PI510934	G
PI510943	G
PI510944	G
PI510945	G
PI510946	G
PI510948	G
PI510950	G
PI510951	G
PI510963	G
PI510966	G
PI510972	G
PI510974	G
PI510975	G
PI510977	G
PI510978	G
PI510980	G
PI510981	G
PI510983	G
PI510989	G
PI510991	G
PI510993	G
PI510994	G
PI511002	G
PI511011	G
PI511015	G
PI511016	G
PI511018	G
PI511019	G
PI511020	G
PI511257	G
PI511258	G
PI513397	G
PI513398	G
PI513399	G
PI513400	G
PI513401	G
PI513402	G
PI513403	G
PI513404	G
PI513405	G
PI513406	G
PI513407	G
PI513408	G
PI513409	G
PI513410	G
PI513411	G
PI513412	G
PI513413	G
PI513414	G
PI513415	G
PI513416	G
PI513417	G
PI513418	G
PI513419	G
PI513420	G
PI513421	G
PI513422	G
PI513423	G
PI513424	G
PI513425	G
PI513426	G
PI513427	G
PI513428	A
PI513429	G
PI513430	G
PI513431	G
PI513432	G
PI513433	G
PI513434	G
PI513435	G
PI513436	G
PI513437	G
PI513438	G
PI513439	G
PI513440	G
PI513441	G
PI513442	G
PI513443	G
PI513444	G
PI513445	A
PI513446	G
PI513447	G
PI513448	G
PI513449	G
PI513450	G
PI513451	G
PI513452	G
PI513453	G
PI513454	G
PI513455	G
PI513456	G
PI513457	G
PI513458	G
PI513459	G
PI513460	G
PI513461	G
PI513462	G
PI513463	G
PI513464	G
PI513465	G
PI513466	G
PI513467	G
PI513468	G
PI513469	G
PI513470	G
PI513471	G
PI513472	G
PI513473	G
PI513474	G
PI513475	G
PI513476	G
PI513477	G
PI513478	G
PI513479	G
PI513480	G
PI513481	G
PI513482	G
PI513483	G
PI513484	G
PI513485	G
PI513486	G
PI513487	G
PI513488	G
PI513489	G
PI513490	G
PI513491	G
PI513492	A
PI513493	G
PI513494	G
PI513495	G
PI513496	G
PI513497	G
PI513498	G
PI513499	G
PI513500	G
PI513501	G
PI513502	G
PI513503	G
PI513504	G
PI513505	G
PI513506	G
PI513507	G
PI513508	G
PI513509	G
PI513510	G
PI513511	G
PI513512	G
PI513513	G
PI513514	G
PI513515	G
PI513516	G
PI513517	G
PI513518	G
PI513519	G
PI513520	G
PI513521	G
PI513522	G
PI513523	G
PI513524	G
PI513525	G
PI513526	G
PI513527	G
PI513528	G
PI513529	G
PI513530	G
PI513531	G
PI513532	G
PI513533	G
PI513534	G
PI513535	G
PI513536	G
PI513537	G
PI513538	G
PI513539	G
PI513540	G
PI513541	G
PI513542	G
PI513543	G
PI513544	G
PI513545	G
PI513546	G
PI513547	G
PI513548	G
PI513549	G
PI513550	A
PI513551	G
PI513552	G
PI513553	G
PI513554	G
PI513555	G
PI513556	R
PI513557	G
PI513558	G
PI513559	G
PI513560	G
PI513561	G
PI513562	G
PI513563	G
PI513564	G
PI513565	G
PI513566	G
PI513567	G
PI513568	G
PI513569	G
PI513570	G
PI513571	G
PI513572	G
PI513573	G
PI513574	G
PI513575	G
PI513576	G
PI513577	G
PI513578	G
PI513579	G
PI513580	G
PI513581	G
PI513582	G
PI513583	G
PI513584	G
PI513585	G
PI513586	G
PI513587	G
PI513588	G
PI513589	G
PI513590	G
PI513591	G
PI513592	G
PI513593	G
PI513594	G
PI513595	G
PI513596	G
PI513597	G
PI513598	G
PI513599	G
PI513600	G
PI513601	A
PI513602	G
PI513603	G
PI513604	G
PI513605	G
PI513606	G
PI513607	A
PI513608	G
PI513609	G
PI513610	G
PI513611	G
PI513612	G
PI513613	G
PI513614	G
PI513615	G
PI513616	G
PI513617	G
PI513618	G
PI513619	G
PI513620	G
PI513621	G
PI513622	G
PI513623	G
PI513625	G
PI513626	G
PI513627	G
PI513628	G
PI513629	G
PI513630	A
PI513631	G
PI513633	G
PI513634	G
PI513635	G
PI513636	G
PI513637	G
PI513638	G
PI513639	G
PI513640	G
PI513641	G
PI513642	G
PI513643	G
PI513644	G
PI513645	G
PI513646	G
PI513647	G
PI513648	G
PI513649	G
PI513650	G
PI513651	G
PI513652	G
PI513653	G
PI513654	G
PI513655	G
PI513656	G
PI513657	G
PI513658	G
PI513659	G
PI513660	G
PI513661	G
PI513662	G
PI513663	G
PI513664	G
PI513665	G
PI513666	G
PI513667	G
PI513668	G
PI513669	G
PI513670	G
PI513671	G
PI513672	G
PI513673	G
PI513675	G
PI513676	G
PI513677	G
PI513679	G
PI513680	G
PI513681	G
PI513682	G
PI513683	G
PI513684	G
PI513685	G
PI513686	G
PI513687	G
PI513688	G
PI513689	G
PI513690	G
PI513691	G
PI513692	G
PI513693	G
PI513694	G
PI513695	G
PI513696	G
PI513697	G
PI513698	G
PI513700	G
PI513701	G
PI513702	G
PI513703	G
PI513704	G
PI513705	G
PI513706	G
PI513707	G
PI513708	G
PI513709	G
PI513710	G
PI513711	G
PI513712	G
PI513713	G
PI513714	G
PI513715	G
PI513716	G
PI513717	G
PI513718	G
PI513719	G
PI513720	G
PI513721	G
PI513722	G
PI513724	G
PI513725	G
PI513726	G
PI513727	G
PI513728	G
PI513729	G
PI513730	G
PI513731	G
PI513732	G
PI513733	G
PI513734	G
PI513735	G
PI513736	G
PI513737	G
PI513738	G
PI513739	G
PI513740	G
PI513741	G
PI513742	A
PI513743	G
PI513744	G
PI513745	G
PI513746	G
PI513747	G
PI513748	G
PI513749	G
PI513750	G
PI513751	G
PI513752	G
PI513753	G
PI513754	G
PI513755	G
PI513756	G
PI513757	G
PI513758	G
PI513759	G
PI513760	G
PI513761	G
PI513762	G
PI513763	G
PI513764	G
PI513765	G
PI513766	G
PI513767	G
PI513768	G
PI513769	G
PI513770	G
PI513771	G
PI513772	G
PI513773	G
PI513774	G
PI513775	G
PI513776	G
PI513777	G
PI513778	G
PI513779	G
PI513780	G
PI513781	G
PI513782	G
PI513783	G
PI513784	G
PI513785	G
PI513786	G
PI513787	G
PI513788	G
PI513789	G
PI513790	G
PI513791	G
PI513792	G
PI513793	G
PI513794	G
PI513795	G
PI513796	G
PI513797	G
PI513798	G
PI513799	G
PI513800	G
PI513801	G
PI513802	G
PI513803	G
PI513804	G
PI513805	G
PI513806	G
PI513807	G
PI513808	G
PI513809	G
PI513810	G
PI513811	G
PI513812	G
PI513813	G
PI513814	G
PI513815	G
PI513816	G
PI513817	G
PI513818	G
PI513819	G
PI513820	G
PI513821	G
PI513822	G
PI513823	G
PI513824	G
PI513825	G
PI513826	G
PI513827	G
PI513828	G
PI513829	G
PI513830	G
PI513831	G
PI513832	G
PI513833	G
PI513834	G
PI513835	G
PI513836	G
PI513837	G
PI513838	G
PI513839	G
PI513840	G
PI513841	G
PI513842	G
PI513843	G
PI513844	G
PI513845	G
PI513846	G
PI513847	G
PI513848	G
PI513849	G
PI513850	G
PI513851	G
PI513852	G
PI513853	G
PI513854	G
PI513855	G
PI513856	G
PI513857	G
PI513858	G
PI513859	G
PI513860	G
PI513861	G
PI513862	G
PI513863	G
PI513864	G
PI513865	G
PI513866	G
PI513867	G
PI513868	G
PI513869	G
PI513870	G
PI513871	G
PI513872	G
PI513873	G
PI513874	G
PI513875	G
PI513876	G
PI513877	G
PI513878	G
PI513879	G
PI513880	G
PI513881	G
PI513882	G
PI513883	G
PI513884	G
PI513885	G
PI513886	G
PI513887	G
PI513888	G
PI513889	G
PI513890	G
PI513891	G
PI513892	G
PI513893	G
PI513894	G
PI513895	G
PI513896	G
PI513897	G
PI52606	G
PI526150	G
PI533750	G
PI533752	G
PI533754	G
PI533755	G
PI533757	G
PI533758	G
PI533759	G
PI533760	G
PI533761	G
PI533762	G
PI533766	G
PI533769	G
PI533776	G
PI533785	G
PI533788	G
PI533789	G
PI533792	G
PI533794	G
PI533799	G
PI533800	G
PI533807	G
PI533810	G
PI533814	G
PI533821	G
PI533822	G
PI533824	G
PI533830	G
PI533831	G
PI533833	G
PI533838	G
PI533839	G
PI533841	G
PI533842	G
PI533843	G
PI533845	G
PI533852	G
PI533855	G
PI533856	G
PI533863	G
PI533866	G
PI533869	G
PI533871	G
PI533876	G
PI533877	A
PI533878	A
PI533882	G
PI533901	G
PI533902	G
PI533910	G
PI533911	G
PI533912	G
PI533913	G
PI533919	G
PI533924	G
PI533927	G
PI533936	G
PI533937	G
PI533938	G
PI533939	G
PI533940	G
PI533943	G
PI533948	G
PI533955	G
PI533956	G
PI533957	G
PI533961	G
PI533962	G
PI533964	G
PI533965	G
PI533967	G
PI533970	G
PI533972	G
PI533976	G
PI533979	G
PI533980	G
PI533985	G
PI533986	G
PI533987	G
PI533989	G
PI533991	G
PI533996	G
PI533997	G
PI533998	G
PI534009	G
PI534021	G
PI534028	G
PI534037	G
PI534053	G
PI534054	G
PI534055	A
PI534063	G
PI534070	G
PI534079	G
PI534088	A
PI534092	A
PI534096	G
PI534097	G
PI534099	G
PI534101	G
PI534104	G
PI534105	G
PI534108	G
PI534112	G
PI534114	G
PI534115	G
PI534117	G
PI534123	G
PI534124	G
PI534127	G
PI534128	G
PI534132	G
PI534133	G
PI534135	G
PI534137	G
PI534138	G
PI534139	G
PI534144	G
PI534145	G
PI534148	G
PI534155	G
PI534157	G
PI534163	G
PI534167	G
PI537078	G
PI537079	G
PI537080	G
PI537081	G
PI537082	G
PI537083	G
PI537084	G
PI537085	G
PI537086	G
PI540816	A
PI542406	G
PI542718	G
PI552856	G
PI552861	G
PI560493	G
PI561072	G
PI561073	G
PI561472	G
PI562238	G
PI562712	G
PI562730	G
PI562777	A
PI562968	G
PI562970	G
PI562971	G
PI562978	A
PI562980	G
PI562981	G
PI562982	G
PI562985	G
PI562989	G
PI562990	G
PI562991	G
PI562994	G
PI562995	G
PI562997	G
PI562998	G
PI563002	G
PI563006	G
PI563009	G
PI563011	G
PI563012	G
PI563017	G
PI563020	G
PI563022	G
PI563024	G
PI563026	G
PI563027	A
PI563030	G
PI563068	A
PI563293	G
PI563392	G
PI563398	G
PI563409	A
PI563430	G
PI563447	A
PI563448	G
PI563449	G
PI563450	A
PI563451	A
PI563452	A
PI563453	A
PI563454	A
PI563455	A
PI563457	A
PI563485	R
PI563489	G
PI563490	G
PI563491	G
PI563492	G
PI563638	A
PI564163	G
PI565120	R
PI565123	R
PI566819	G
PI569812	A
PI576332	G
PI576333	G
PI576339	G
PI576340	G
PI576345	G
PI576347	G
PI576348	G
PI576349	G
PI576350	G
PI576352	G
PI576359	G
PI576364	G
PI576366	G
PI576373	G
PI576375	G
PI576376	G
PI576380	G
PI576381	G
PI576385	G
PI576386	G
PI576387	G
PI576390	G
PI576391	G
PI576393	G
PI576394	G
PI576399	G
PI576401	G
PI576418	G
PI576422	G
PI576425	G
PI576426	G
PI576428	G
PI576434	G
PI576435	G
PI576437	R
PI585295	A
PI585346	R
PI585347	A
PI585348	A
PI585349	R
PI585350	G
PI585351	R
PI585353	G
PI585355	R
PI585359	A
PI585363	A
PI585365	G
PI585368	G
PI585369	A
PI585372	A
PI585373	G
PI585374	R
PI585376	G
PI585379	G
PI585394	G
PI585405	G
PI585406	G
PI585411	G
PI585412	G
PI585413	G
PI585414	A
PI585415	G
PI585416	G
PI585417	G
PI585418	G
PI585423	G
PI585429	G
PI586046	A
PI595699	G
PI595702	G
PI595714	G
PI595718	G
PI595720	G
PI595739	G
PI595740	G
PI595741	G
PI595743	G
PI595744	G
PI595745	G
PI597945	G
PI597946	G
PI597949	G
PI597950	G
PI597951	G
PI597952	G
PI597957	G
PI597960	G
PI597961	G
PI597964	G
PI597965	R
PI597966	G
PI597967	G
PI597968	G
PI597971	G
PI597972	G
PI597973	G
PI597976	G
PI597980	G
PI597982	G
PI607931	G
PI609456	G
PI613536	G
PI641824	G
PI641836	G
PI641849	G
PI641874	G
PI646200	G
PI646201	G
PI646202	G
PI646203	G
PI646205	G
PI646206	G
PI646207	A
PI646208	A
PI646209	A
PI646210	A
PI646211	A
PI646212	A
PI646213	A
PI646214	A
PI646215	A
PI646216	A
PI646217	A
PI646223	A
PI647018	A
PI647019	A
PI647020	A
PI647021	A
PI647022	A
PI647023	A
PI647024	A
PI647025	A
PI647026	A
PI647027	A
PI647028	A
PI647029	A
PI647764	G
PI647765	G
PI647766	G
PI65121	G
PI651492	G
PI651496	R
PI653616	G
PI653617	G
PI655970	R
PI655971	G
PI655975	G
PI655982	G
PI655983	G
PI655987	G
PI655994	G
PI655998	A
PI656002	G
PI656004	A
PI656006	A
PI656007	G
PI656008	G
PI656009	R
PI656017	G
PI656021	G
PI656023	G
PI656024	G
PI656029	G
PI656035	G
PI656039	G
PI656040	G
PI656044	G
PI656048	G
PI656051	G
PI656054	G
PI656056	G
PI656057	G
PI656060	G
PI656061	G
PI656062	G
PI656063	G
PI656064	G
PI656065	G
PI656066	G
PI656067	G
PI656070	G
PI656071	G
PI656072	G
PI656073	G
PI656074	G
PI656075	G
PI656076	G
PI656077	G
PI656078	G
PI656079	G
PI656082	G
PI656085	G
PI656091	G
PI656092	G
PI656093	G
PI656094	G
PI656095	A
PI656096	A
PI656097	G
PI656099	G
PI656100	G
PI656101	G
PI656102	G
PI656103	G
PI656104	G
PI656105	G
PI656106	G
PI656107	G
PI656108	G
PI656109	G
PI656110	G
PI656111	G
PI656112	G
PI656113	R
PI656114	G
PI656115	G
PI656116	G
PI656117	G
PI656118	G
PI656119	G
PI656120	G
PI656121	G
PI658758	A
PI660636	G
PI668821	G
PI669037	G
PI669302	A
PI669751	G

## Sheet: Table S7
Table S7. A priori candidate gene list with coordinates for S. bicolor v3.1
Gene.Name	Chromosome	Start	End	KEGG Gene ID	KEGG Enzyme ID	Pathway Name
Sobic.001G018000	1	1518766	1525254	CRTISO	prolycopene isomerase	Carotenoid biosynthesis
Sobic.001G308200	1	59362636	59368987	CYP97C1	carotenoid epsilon hydroxylase	Carotenoid biosynthesis
Sobic.002G072400	2	7359872	7365189	ZDS	zeta-carotene desaturase	Carotenoid biosynthesis
Sobic.002G196800	2	58593385	58602167	lcyE*		Carotenoid biosynthesis
Sobic.002G292600	2	67031565	67034288	PSY	15-cis-phytoene synthase	Carotenoid biosynthesis
Sobic.002G383400	2	73905734	73907713	PDS	15-cis-phytoene desaturase	Carotenoid biosynthesis
Sobic.003G197400	3	52269413	52273739	lcyE	lycopene epsilon-cyclase	Carotenoid biosynthesis
Sobic.003G277400	3	61316809	61320155	VDE	violaxanthin de-epoxidase	Carotenoid biosynthesis
Sobic.004G074000	4	6008130	6015829	lcyB	lycopene beta-cyclase	Carotenoid biosynthesis
Sobic.004G093000	4	7921866	7926005	lcyE*		Carotenoid biosynthesis
Sobic.004G346000	4	67575996	67580811	CYP97A3	beta-ring hydroxylase	Carotenoid biosynthesis
Sobic.005G160500	5	63418383	63424080	CRTISO	prolycopene isomerase	Carotenoid biosynthesis
Sobic.006G049200	6	35678162	35684996	VDE	violaxanthin de-epoxidase	Carotenoid biosynthesis
Sobic.006G097500	6	46715530	46722401	ZEP	zeaxanthin epoxidase	Carotenoid biosynthesis
Sobic.006G177400	6	53228504	53234993	PDS	15-cis-phytoene desaturase	Carotenoid biosynthesis
Sobic.006G188200	6	54257166	54260478	crtZ	β-carotene 3-hydroxylase	Carotenoid biosynthesis
Sobic.006G232600	6	57498684	57504385	PDS	15-cis-phytoene desaturase	Carotenoid biosynthesis
Sobic.007G130400	7	54708734	54716911	lcyB	lycopene beta-cyclase	Carotenoid biosynthesis
Sobic.008G096800	8	45894998	45898057	Z-ISO	zeta-carotene isomerase	Carotenoid biosynthesis
Sobic.008G180800	8	61419851	61422820	PSY	15-cis-phytoene synthase	Carotenoid biosynthesis
Sobic.010G276400	10	60960085	60963984	PSY	15-cis-phytoene synthase	Carotenoid biosynthesis
Sobic.001G042000	1	3130106	3131818	ABA2	xanthoxin dehydrogenase	Carotenoid degradation
Sobic.001G062300	1	4620324	4628750	AAO	indole-3-acetaldehyde oxidase	Carotenoid degradation
Sobic.001G062500	1	4661188	4668952	AAO	indole-3-acetaldehyde oxidase	Carotenoid degradation
Sobic.001G062600	1	4675178	4682162	AAO		Carotenoid degradation
Sobic.001G155300	1	12561395	12563230	NCED	9-cis-epoxycarotenoid dioxygenase	Carotenoid degradation
Sobic.001G509200	1	77716678	77723304	CCD	carotenoid cleavage oxygenase	Carotenoid degradation
Sobic.002G037400	2	3667938	3669659	NCED	9-cis-epoxycarotenoid dioxygenase	Carotenoid degradation
Sobic.002G043500	2	4129557	4136918	AAO3	abscisic-aldehyde oxidase	Carotenoid degradation
Sobic.002G225400	2	61737121	61740036	AAO	(+)-abscisic acid 8'-hydroxylase	Carotenoid degradation
Sobic.003G293600	3	62602964	62607023	CCD8	carlactone synthase / all-trans-10'-apo-beta-carotenal 13,14-cleaving dioxygenase	Carotenoid degradation
Sobic.004G268500	4	61268235	61270278	NCED	9-cis-epoxycarotenoid dioxygenase	Carotenoid degradation
Sobic.004G268700	4	61294518	61297495	AAO	(+)-abscisic acid 8'-hydroxylase	Carotenoid degradation
Sobic.005G002500	5	202329	204425	CCD8	carlactone synthase / all-trans-10'-apo-beta-carotenal 13,14-cleaving dioxygenase	Carotenoid degradation
Sobic.005G105700	5	19797305	19799526	CCD8	carlactone synthase / all-trans-10'-apo-beta-carotenal 13,14-cleaving dioxygenase	Carotenoid degradation
Sobic.005G168200	5	64672109	64677619	DWARF27	β-carotene isomerase	Carotenoid degradation
Sobic.006G170300	6	52713305	52716037	CCD7	9-cis-β-carotene 9',10'-cleaving dioxygenase	Carotenoid degradation
Sobic.007G170300	7	60503029	60506362	CCD8	carlactone synthase / all-trans-10'-apo-beta-carotenal 13,14-cleaving dioxygenase	Carotenoid degradation
Sobic.010G050300	10	3870297	3885982	CCD	carotenoid cleavage oxygenase	Carotenoid degradation
Sobic.010G050700	10	3919877	3925229	CCD	carotenoid cleavage oxygenase	Carotenoid degradation
Sobic.001G005300	1	450965	452825	GA20ox	gibberellin-44 dioxygenase	Diterpenoid biosynthesis
Sobic.001G248600	1	26782638	26793003	NA	ent-copalyl diphosphate synthase	Diterpenoid biosynthesis
Sobic.002G003100	2	414138	418558	GA2ox	gibberellin 2beta-dioxygenase	Diterpenoid biosynthesis
Sobic.003G022700	3	1958561	1961449	GA2ox	gibberellin 2beta-dioxygenase	Diterpenoid biosynthesis
Sobic.003G045900	3	4212218	4214432	GA3ox	gibberellin 3beta-dioxygenase	Diterpenoid biosynthesis
Sobic.003G154100	3	16730572	16736528	GA2ox	gibberellin 2beta-dioxygenase	Diterpenoid biosynthesis
Sobic.003G300800	3	63181541	63183919	GA2ox	gibberellin 2beta-dioxygenase	Diterpenoid biosynthesis
Sobic.004G222500	4	57245524	57250357	GA2ox	gibberellin 2beta-dioxygenase	Diterpenoid biosynthesis
Sobic.005G161200	5	63527920	63541413	NA	ent-copalyl diphosphate synthase	Diterpenoid biosynthesis
Sobic.005G161200	5	63527920	63541413	CPS4	syn-copalyl-diphosphate synthase	Diterpenoid biosynthesis
Sobic.005G161600	5	63636935	63645813	NA	ent-kaurene synthase	Diterpenoid biosynthesis
Sobic.006G150800	6	51169152	51174294	GA2ox	gibberellin 2beta-dioxygenase	Diterpenoid biosynthesis
Sobic.006G211500	6	56085564	56090604	NA	ent-kaurene synthase	Diterpenoid biosynthesis
Sobic.009G053700	9	5435171	5440485	GA2ox	gibberellin 2beta-dioxygenase	Diterpenoid biosynthesis
Sobic.009G064700	9	6887949	6889275	GA3ox	gibberellin 3beta-dioxygenase	Diterpenoid biosynthesis
Sobic.009G077500	9	10341689	10347502	GA2ox	gibberellin 2beta-dioxygenase	Diterpenoid biosynthesis
Sobic.009G196300	9	54697613	54699522	GA2ox	gibberellin 2beta-dioxygenase	Diterpenoid biosynthesis
Sobic.009G230800	9	57093313	57095643	GA2ox	gibberellin 2beta-dioxygenase	Diterpenoid biosynthesis
Sobic.010G007700	10	617055	620884	KAO	ent-kaurenoic acid monooxygenase	Diterpenoid biosynthesis
Sobic.010G172700	10	50720069	50725614	GA3, CYP701	ent-kaurene oxidase	Diterpenoid biosynthesis
Sobic.001G043000	1	3224513	3226322	NA	(+)-neomenthol dehydrogenase	Monoterpenoid biosynthesis
Sobic.002G422500	2	76999509	77002327	NA	(+)-neomenthol dehydrogenase	Monoterpenoid biosynthesis
Sobic.002G422600	2	77005548	77010146	NA	(+)-neomenthol dehydrogenase	Monoterpenoid biosynthesis
Sobic.004G018900	4	1484206	1488727	TPS14	(3S)-linalool synthase	Monoterpenoid biosynthesis
Sobic.004G019000	4	1494007	1496162	TPS14	(3S)-linalool synthase	Monoterpenoid biosynthesis
Sobic.004G019100	4	1510543	1513416	TPS14	(3S)-linalool synthase	Monoterpenoid biosynthesis
Sobic.004G019300	4	1539796	1542628	TPS14	(3S)-linalool synthase	Monoterpenoid biosynthesis
Sobic.004G303800	4	64295772	64297291	NA	(+)-neomenthol dehydrogenase	Monoterpenoid biosynthesis
Sobic.004G304100	4	64316863	64319612	NA	(+)-neomenthol dehydrogenase	Monoterpenoid biosynthesis
Sobic.004G304200	4	64323027	64324886	NA	(+)-neomenthol dehydrogenase	Monoterpenoid biosynthesis
Sobic.004G304300	4	64331293	64333188	NA	(+)-neomenthol dehydrogenase	Monoterpenoid biosynthesis
Sobic.004G304400	4	64334698	64336562	NA	(+)-neomenthol dehydrogenase	Monoterpenoid biosynthesis
Sobic.004G304625	4	64341464	64343586	NA	(+)-neomenthol dehydrogenase	Monoterpenoid biosynthesis
Sobic.005G116500	5	51186113	51199239	NA	(+)-neomenthol dehydrogenase	Monoterpenoid biosynthesis
Sobic.006G158400	6	51684396	51686118	NA	(+)-neomenthol dehydrogenase	Monoterpenoid biosynthesis
Sobic.006G158500	6	51688509	51693820	(+)-neomenthol dehydrogenase	(+)-neomenthol dehydrogenase	Monoterpenoid biosynthesis
Sobic.006G158600	6	51704535	51706555	(+)-neomenthol dehydrogenase	(+)-neomenthol dehydrogenase	Monoterpenoid biosynthesis
Sobic.006G158700	6	51708780	51710864	NA	(+)-neomenthol dehydrogenase	Monoterpenoid biosynthesis
Sobic.006G158800	6	51710865	51712936	NA	(+)-neomenthol dehydrogenase	Monoterpenoid biosynthesis
Sobic.006G158900	6	51716186	51718412	NA	(+)-neomenthol dehydrogenase	Monoterpenoid biosynthesis
Sobic.001G155500	1	12592351	12595624	PDHB	pyruvate dehydrogenase E1 component beta subunit	QTL
Sobic.001G243300	1	25163754	25165799		chlorophyllase	QTL
Sobic.001G306000	1	59003657	59006974			QTL
Sobic.001G319800	1	60758091	60762461			QTL
Sobic.001G319900	1	60775998	60780816			QTL
Sobic.001G325200	1	61234635	61247817	XDH	xanthine dehydrogenase/oxidase	QTL
Sobic.001G359400	1	64930433	64933173			QTL
Sobic.001G480550	1	75243385	75249109			QTL
Sobic.001G500000	1	76934058	76937299			QTL
Sobic.001G500200	1	76959952	76962184			QTL
Sobic.002G046800	2	4369396	4374082	BCKDHB, bkdA2	2-oxoisovalerate dehydrogenase E1 component beta subunit	QTL
Sobic.002G107000	2	12789204	12804981	XDH*	xanthine dehydrogenase/oxidase	QTL
Sobic.002G107000	2	12789204	12804981			QTL
Sobic.002G107200	2	12884628	12906874			QTL
Sobic.002G107400	2	12931599	12948452			QTL
Sobic.002G135800	2	20500061	20501405		chlorophyllase	QTL
Sobic.002G137000	2	20853000	20857919			QTL
Sobic.002G168700	2	53117356	53128807			QTL
Sobic.002G168800	2	53189952	53202997			QTL
Sobic.002G196800	2	58593385	58602167			QTL
Sobic.002G259700	2	64510410	64515889	PDHB	pyruvate dehydrogenase E1 component beta subunit	QTL
Sobic.002G306800	2	68145267	68147667			QTL
Sobic.002G388900	2	74261616	74263685			QTL
Sobic.002G389000	2	74267790	74269927			QTL
Sobic.003G040300	3	3745526	3750862			QTL
Sobic.003G040400	3	3751212	3753729			QTL
Sobic.003G048200	3	4446539	4450828	CYP734A1	PHYB activation tagged suppressor 1	QTL
Sobic.003G156200	3	17202371	17205169			QTL
Sobic.003G197500	3	52274079	52277295			QTL
Sobic.003G227700	3	56508379	56511086			QTL
Sobic.003G227900	3	56543055	56548425			QTL
Sobic.003G228000	3	56551087	56554698			QTL
Sobic.003G228100	3	56556759	56560229			QTL
Sobic.003G228400	3	56610804	56613856			QTL
Sobic.003G228600	3	56680107	56683387			QTL
Sobic.003G229200	3	56757361	56759727	CYP3A	cytochrome P450 family 3 subfamily A	QTL
Sobic.004G042800	4	3530843	3535439			QTL
Sobic.004G050300	4	4054868	4060114			QTL
Sobic.004G057900	4	4637480	4648863			QTL
Sobic.004G093100	4	7928935	7934255			QTL
Sobic.004G166900	4	51711164	51713826			QTL
Sobic.004G180700	4	53317699	53320945	monooxygenase 1		QTL
Sobic.004G180700	4	53317699	53320945	monooxygenase 2		QTL
Sobic.004G180700	4	53317699	53320945	monooxygenase 3		QTL
Sobic.004G181000	4	53334339	53337960			QTL
Sobic.004G289000	4	63040890	63045569			QTL
Sobic.004G298900	4	63810704	63815105			QTL
Sobic.004G323500	4	65808424	65811791			QTL
Sobic.006G034300	6	9689969	9694142	tktA, tktB	transketolase	QTL
Sobic.006G050800	6	37922716	37932702			QTL
Sobic.006G078100	6	44394422	44396632			QTL
Sobic.006G103400	6	47342904	47346582			QTL
Sobic.007G073100	7	8223474	8228407	MPAO, PAO1	polyamine oxidase	QTL
Sobic.007G095000	7	17492102	17493855			QTL
Sobic.007G133600	7	55672578	55675030	CYP735A	cytokinin trans-hydroxylase	QTL
Sobic.007G168000	7	60307905	60310267	Chlorophyllase	chlorophyllase	QTL
Sobic.007G168000	7	60307905	60310267		chlorophyllase	QTL
Sobic.007G190100	7	62288987	62294732	PDHB	pyruvate dehydrogenase E1 component beta subunit	QTL
Sobic.007G204400	7	63503658	63504481			QTL
Sobic.008G088821	8	20338072	20353160	SPS, sds	all-trans-nonaprenyl-diphosphate synthase	QTL
Sobic.008G173000	8	60665192	60669664	PDHB	pyruvate dehydrogenase E1 component beta subunit	QTL
Sobic.009G062800	9	6652275	6655838	tktA, tktB	transketolase	QTL
Sobic.009G246400	9	58197873	58203205	SPS, sds	all-trans-nonaprenyl-diphosphate synthase	QTL
Sobic.010G019500	10	1584481	1589217			QTL
Sobic.010G019600	10	1589218	1593384			QTL
Sobic.010G019700	10	1601030	1604954			QTL
Sobic.010G023700	10	1960014	1964275	tktA, tktB	transketolase	QTL
Sobic.010G024000	10	1987224	1990835	tktA, tktB	transketolase	QTL
Sobic.010G030300	10	2467287	2473305			QTL
Sobic.010G070100	10	5627081	5630306			QTL
Sobic.010G174500	10	51011401	51016873			QTL
Sobic.010G181100	10	52039617	52041596			QTL
Sobic.001G049600	1	3624569	3631215	FDFT1	farnesyl-diphosphate farnesyltransferase	Sesquiterpenoid and triterpenoid biosynthesis
Sobic.001G363400	1	65264256	65266575	GERD	(-)-germacrene D synthase	Sesquiterpenoid and triterpenoid biosynthesis
Sobic.001G373300	1	66117180	66124040	GERD	(-)-germacrene D synthase	Sesquiterpenoid and triterpenoid biosynthesis
Sobic.001G447600	1	72493750	72498544	SQLE, ERG1	squalene monooxygenase	Sesquiterpenoid and triterpenoid biosynthesis
Sobic.001G479200	1	75124848	75127841	FLDH	NAD+-dependent farnesol dehydrogenase	Sesquiterpenoid and triterpenoid biosynthesis
Sobic.001G479500	1	75132509	75141636	FLDH	NAD+-dependent farnesol dehydrogenase	Sesquiterpenoid and triterpenoid biosynthesis
Sobic.004G153900	4	48617500	48628709	GERD	(-)-germacrene D synthase	Sesquiterpenoid and triterpenoid biosynthesis
Sobic.005G092500	5	14231346	14266788	OSC2	parkeol synthase	Sesquiterpenoid and triterpenoid biosynthesis
Sobic.005G130100	5	56597886	56606374	GERD	(-)-germacrene D synthase	Sesquiterpenoid and triterpenoid biosynthesis
Sobic.005G130400	5	56746753	56756729	GERD	(-)-germacrene D synthase	Sesquiterpenoid and triterpenoid biosynthesis
Sobic.005G167200	5	64481975	64508002	OSC6	achilleol B synthase	Sesquiterpenoid and triterpenoid biosynthesis
Sobic.006G211400	6	56078157	56082213	NA	acyclic sesquiterpene synthase	Sesquiterpenoid and triterpenoid biosynthesis
Sobic.007G034700	7	3038422	3045653	GERD	(-)-germacrene D synthase	Sesquiterpenoid and triterpenoid biosynthesis
Sobic.007G035800	7	3229083	3232657	GERD	(-)-germacrene D synthase	Sesquiterpenoid and triterpenoid biosynthesis
Sobic.007G055600	7	5679808	5684393	TPS10	beta-farnesene/exo-alpha-bergamotene synthase	Sesquiterpenoid and triterpenoid biosynthesis
Sobic.007G055800	7	5784121	5788812	GERD	(-)-germacrene D synthase	Sesquiterpenoid and triterpenoid biosynthesis
Sobic.007G064800	7	6804223	6809411	GERD	(-)-germacrene D synthase	Sesquiterpenoid and triterpenoid biosynthesis
Sobic.007G085800	7	10938350	10971554	OSC6	achilleol B synthase	Sesquiterpenoid and triterpenoid biosynthesis
Sobic.010G253500	10	59240849	59256917	OSC6	achilleol B synthase	Sesquiterpenoid and triterpenoid biosynthesis
Sobic.010G254000	10	59281171	59290737	OSC6	achilleol B synthase	Sesquiterpenoid and triterpenoid biosynthesis
Sobic.001G102400	1	7848224	7850386	ispH	4-hydroxy-3-methylbut-2-en-1-yl diphosphate reductase	Terpenoid backbone biosynthesis
Sobic.001G102500	1	7851367	7855112	ispH	4-hydroxy-3-methylbut-2-en-1-yl diphosphate reductase	Terpenoid backbone biosynthesis
Sobic.002G064500	2	6275656	6279040	DXS	1-deoxy-D-xylulose-5-phosphate synthase	Terpenoid backbone biosynthesis
Sobic.002G064700	2	6373222	6380384	DXS	1-deoxy-D-xylulose-5-phosphate synthase	Terpenoid backbone biosynthesis
Sobic.002G330500	2	69913557	69917142	IDI	isopentenyl-diphosphate Delta-isomerase	Terpenoid backbone biosynthesis
Sobic.002G353300	2	71644552	71647473	GGPPS	geranylgeranyl diphosphate synthase, type II	Terpenoid backbone biosynthesis
Sobic.003G103300	3	9218438	9225177	DXR	1-deoxy-D-xylulose-5-phosphate reductoisomerase	Terpenoid backbone biosynthesis
Sobic.003G111500	3	10031867	10033400	GGPPS	geranylgeranyl diphosphate synthase, type II	Terpenoid backbone biosynthesis
Sobic.003G270500	3	60723789	60728310	FPPS	farnesyl diphosphate synthase	Terpenoid backbone biosynthesis
Sobic.003G327200	3	65288315	65292796	ispE	4-diphosphocytidyl-2-C-methyl-D-erythritol kinase	Terpenoid backbone biosynthesis
Sobic.003G381900	3	69530864	69533896	ispD	2-C-methyl-D-erythritol 4-phosphate cytidylyltransferase	Terpenoid backbone biosynthesis
Sobic.004G207400	4	55773753	55780327	ispG	(E)-4-hydroxy-3-methylbut-2-enyl-diphosphate synthase	Terpenoid backbone biosynthesis
Sobic.004G281900	4	62410887	62413555	ispF	2-C-methyl-D-erythritol 2,4-cyclodiphosphate synthase	Terpenoid backbone biosynthesis
Sobic.004G287300	4	62947409	62948789	GGPPS	geranylgeranyl diphosphate synthase, type II	Terpenoid backbone biosynthesis
Sobic.004G327500	4	66217051	66227389	IDI	isopentenyl-diphosphate Delta-isomerase	Terpenoid backbone biosynthesis
Sobic.006G248000	6	58752278	58756227	FPPS	farnesyl diphosphate synthase	Terpenoid backbone biosynthesis
Sobic.007G070000	7	7780721	7786216	GPPS	geranyl diphosphate synthase	Terpenoid backbone biosynthesis
Sobic.009G135500	9	49054790	49059182	DXS	1-deoxy-D-xylulose-5-phosphate synthase	Terpenoid backbone biosynthesis
Sobic.009G137700	9	49454976	49459978	IDI	isopentenyl-diphosphate Delta-isomerase	Terpenoid backbone biosynthesis
Sobic.009G216800	9	56105054	56108847	FPPS	farnesyl diphosphate synthase	Terpenoid backbone biosynthesis
Sobic.010G032900	10	2611881	2617071	DXS	1-deoxy-D-xylulose-5-phosphate synthase	Terpenoid backbone biosynthesis
Sobic.010G229400	10	57212967	57218092	GPPS	geranyl diphosphate synthase	Terpenoid backbone biosynthesis

## Sheet: Table S8
Table S8. Common name, endosperm color, kernel color, race, and working group of evaluated accessions
Taxa	Panel	Other Name	Endosperm Color	Kernel Color	Race	Working group
PI147932	Ethiopia
PI147933	Ethiopia
PI147935	Ethiopia
PI195042	Ethiopia
PI196047	Ethiopia
PI196054	Ethiopia
PI196890	Ethiopia
PI197462	Ethiopia
PI257603	Ethiopia
PI260273	Ethiopia
PI267583	Ethiopia
PI267588	Ethiopia
PI267595	Ethiopia
PI267623	Ethiopia
PI267629	Ethiopia
PI267633	Ethiopia
PI273966	Ethiopia
PI273969	Ethiopia
PI276813	Ethiopia
PI276843	Ethiopia
PI305022	Ethiopia
PI305044	Ethiopia
PI305050	Ethiopia
PI305052	Ethiopia
PI305055	Ethiopia
PI318909	Ethiopia
PI329272	Ethiopia
PI329287	Ethiopia
PI329288	Ethiopia
PI329294	Ethiopia
PI329320	Ethiopia
PI329374	Ethiopia
PI329386	Ethiopia
PI329420	Ethiopia
PI329434	Ethiopia
PI329436	Ethiopia
PI329446	Ethiopia
PI329479	Ethiopia
PI329480	Ethiopia
PI329506	Ethiopia
PI329570	Ethiopia
PI329624	Ethiopia
PI329658	Ethiopia
PI329733	Ethiopia
PI329744	Ethiopia
PI329748	Ethiopia
PI329752	Ethiopia
PI329785	Ethiopia
PI329799	Ethiopia
PI329863	Ethiopia
PI329881	Ethiopia
PI329903	Ethiopia
PI329960	Ethiopia
PI330007	Ethiopia
PI330034	Ethiopia
PI330077	Ethiopia
PI330100	Ethiopia
PI330124	Ethiopia
PI330191	Ethiopia
PI330259	Ethiopia
PI330271	Ethiopia
PI330275	Ethiopia
PI330295	Ethiopia
PI330297	Ethiopia
PI330821	Ethiopia
PI330851	Ethiopia
PI330858	Ethiopia
PI330871	Ethiopia
PI330911	Ethiopia
PI337700	Ethiopia
PI452556	Ethiopia
PI452614	Ethiopia
PI452661	Ethiopia
PI452678	Ethiopia
PI452680	Ethiopia
PI452681	Ethiopia
PI452710	Ethiopia
PI452719	Ethiopia
PI452724	Ethiopia
PI452727	Ethiopia
PI452728	Ethiopia
PI452736	Ethiopia
PI452762	Ethiopia
PI452776	Ethiopia
PI452777	Ethiopia
PI452798	Ethiopia
PI452803	Ethiopia
PI452847	Ethiopia
PI452903	Ethiopia
PI452908	Ethiopia
PI452922	Ethiopia
PI452944	Ethiopia
PI452967	Ethiopia
PI452969	Ethiopia
PI452987	Ethiopia
PI452988	Ethiopia
PI453010	Ethiopia
PI453031	Ethiopia
PI453035	Ethiopia
PI453036	Ethiopia
PI453042	Ethiopia
PI453046	Ethiopia
PI453065	Ethiopia
PI453066	Ethiopia
PI453070	Ethiopia
PI453072	Ethiopia
PI453073	Ethiopia
PI453074	Ethiopia
PI453075	Ethiopia
PI453144	Ethiopia
PI453159	Ethiopia
PI453177	Ethiopia
PI453186	Ethiopia
PI453189	Ethiopia
PI453195	Ethiopia
PI453196	Ethiopia
PI453221	Ethiopia
PI453251	Ethiopia
PI453275	Ethiopia
PI453300	Ethiopia
PI453309	Ethiopia
PI453320	Ethiopia
PI453380	Ethiopia
PI453387	Ethiopia
PI453427	Ethiopia
PI453478	Ethiopia
PI453494	Ethiopia
PI453514	Ethiopia
PI453557	Ethiopia
PI453576	Ethiopia
PI453587	Ethiopia
PI453598	Ethiopia
PI453604	Ethiopia
PI453635	Ethiopia
PI453641	Ethiopia
PI453648	Ethiopia
PI453670	Ethiopia
PI453680	Ethiopia
PI453701	Ethiopia
PI453715	Ethiopia
PI453727	Ethiopia
PI453744	Ethiopia
PI453749	Ethiopia
PI453780	Ethiopia
PI453781	Ethiopia
PI453811	Ethiopia
PI453821	Ethiopia
PI453831	Ethiopia
PI453834	Ethiopia
PI453845	Ethiopia
PI453847	Ethiopia
PI453882	Ethiopia
PI453884	Ethiopia
PI453890	Ethiopia
PI453919	Ethiopia
PI453928	Ethiopia
PI453936	Ethiopia
PI453938	Ethiopia
PI453947	Ethiopia
PI453953	Ethiopia
PI453967	Ethiopia
PI454021	Ethiopia
PI454058	Ethiopia
PI454067	Ethiopia
PI454083	Ethiopia
PI454086	Ethiopia
PI454148	Ethiopia
PI454153	Ethiopia
PI454154	Ethiopia
PI454214	Ethiopia
PI454221	Ethiopia
PI454226	Ethiopia
PI454234	Ethiopia
PI454246	Ethiopia
PI454293	Ethiopia
PI454296	Ethiopia
PI454323	Ethiopia
PI454382	Ethiopia
PI454443	Ethiopia
PI454483	Ethiopia
PI454484	Ethiopia
PI454516	Ethiopia
PI454519	Ethiopia
PI454534	Ethiopia
PI454556	Ethiopia
PI454571	Ethiopia
PI454572	Ethiopia
PI454584	Ethiopia
PI454594	Ethiopia
PI454609	Ethiopia
PI454629	Ethiopia
PI454632	Ethiopia
PI454642	Ethiopia
PI454716	Ethiopia
PI454791	Ethiopia
PI454873	Ethiopia
PI454881	Ethiopia
PI454890	Ethiopia
PI454936	Ethiopia
PI454941	Ethiopia
PI454981	Ethiopia
PI454987	Ethiopia
PI454991	Ethiopia
PI454998	Ethiopia
PI455017	Ethiopia
PI455036	Ethiopia
PI455038	Ethiopia
PI455070	Ethiopia
PI455099	Ethiopia
PI455100	Ethiopia
PI455140	Ethiopia
PI455144	Ethiopia
PI455154	Ethiopia
PI455180	Ethiopia
PI455182	Ethiopia
PI455213	Ethiopia
PI455248	Ethiopia
PI455288	Ethiopia
PI455295	Ethiopia
PI455312	Ethiopia
PI455330	Ethiopia
PI455351	Ethiopia
PI455365	Ethiopia
PI455384	Ethiopia
PI455391	Ethiopia
PI455413	Ethiopia
PI455443	Ethiopia
PI455451	Ethiopia
PI455484	Ethiopia
PI455530	Ethiopia
PI455532	Ethiopia
PI455538	Ethiopia
PI455545	Ethiopia
PI455549	Ethiopia
PI455558	Ethiopia
PI455585	Ethiopia
PI455606	Ethiopia
PI455616	Ethiopia
PI455674	Ethiopia
PI455693	Ethiopia
PI455698	Ethiopia
PI455746	Ethiopia
PI455751	Ethiopia
PI455787	Ethiopia
PI455791	Ethiopia
PI455806	Ethiopia
PI455811	Ethiopia
PI455830	Ethiopia
PI455881	Ethiopia
PI455892	Ethiopia
PI455901	Ethiopia
PI455930	Ethiopia
PI455947	Ethiopia
PI455954	Ethiopia
PI455976	Ethiopia
PI455987	Ethiopia
PI456024	Ethiopia
PI456037	Ethiopia
PI456042	Ethiopia
PI456056	Ethiopia
PI456103	Ethiopia
PI456110	Ethiopia
PI456113	Ethiopia
PI456128	Ethiopia
PI456142	Ethiopia
PI456157	Ethiopia
PI456158	Ethiopia
PI456254	Ethiopia
PI456256	Ethiopia
PI456272	Ethiopia
PI456293	Ethiopia
PI456300	Ethiopia
PI456304	Ethiopia
PI456314	Ethiopia
PI456342	Ethiopia
PI456354	Ethiopia
PI456359	Ethiopia
PI456394	Ethiopia
PI456398	Ethiopia
PI456414	Ethiopia
PI456415	Ethiopia
PI456478	Ethiopia
PI456488	Ethiopia
PI456490	Ethiopia
PI456499	Ethiopia
PI456522	Ethiopia
PI456538	Ethiopia
PI456581	Ethiopia
PI456605	Ethiopia
PI456610	Ethiopia
PI456623	Ethiopia
PI456632	Ethiopia
PI456660	Ethiopia
PI456685	Ethiopia
PI456687	Ethiopia
PI456696	Ethiopia
PI456711	Ethiopia
PI456739	Ethiopia
PI456767	Ethiopia
PI456793	Ethiopia
PI456795	Ethiopia
PI456809	Ethiopia
PI456811	Ethiopia
PI456819	Ethiopia
PI456864	Ethiopia
PI456865	Ethiopia
PI456877	Ethiopia
PI456899	Ethiopia
PI456921	Ethiopia
PI456943	Ethiopia
PI456979	Ethiopia
PI456981	Ethiopia
PI457006	Ethiopia
PI457014	Ethiopia
PI457028	Ethiopia
PI457056	Ethiopia
PI457068	Ethiopia
PI457094	Ethiopia
PI457127	Ethiopia
PI457150	Ethiopia
PI457194	Ethiopia
PI457234	Ethiopia
PI457254	Ethiopia
PI457263	Ethiopia
PI457273	Ethiopia
PI457276	Ethiopia
PI457288	Ethiopia
PI457298	Ethiopia
PI457303	Ethiopia
PI457348	Ethiopia
PI457383	Ethiopia
PI457398	Ethiopia
PI457434	Ethiopia
PI457473	Ethiopia
PI457476	Ethiopia
PI457561	Ethiopia
PI457563	Ethiopia
PI457602	Ethiopia
PI457638	Ethiopia
PI457747	Ethiopia
PI457799	Ethiopia
PI457859	Ethiopia
PI457862	Ethiopia
PI457867	Ethiopia
PI457897	Ethiopia
PI533902	Ethiopia	Orange No. l, Baijo				Subglabrescens
PI533903	Ethiopia	No. 35 Mab			Bicolor	Dochna
PI533907	Ethiopia	No. 68 Megalie				Durra
PI533918	Ethiopia	No. 9 Gambela				Zerazera
PI533923	Ethiopia	R3,117				Caudatum-nigricans
PI533939	Ethiopia	AS 4055 N Kambwa				Nigricans
PI534001	Ethiopia	No. 189 Keye Shurre				Nigricans
PI534118	Ethiopia	MN 616 (preconverted)				Durra
PI534126	Ethiopia	No. 36 Zangada, Tinkush, Abelti Ethiopia			Bicolor	Dochna-honey
PI534131	Ethiopia	No. 78 Geletie, Djib Waku Ethiopia				Durra-bicolor
PI534132	Ethiopia	No. 59 Bekedjie, Kembolcha Ethiopia			Durra	Durra
PI534135	Ethiopia	No. 64 Netch Addesho Ethiopia				Durra
PI534136	Ethiopia	Durra			Durra-bicolor	Subglabrescens
PI534150	Ethiopia	R1, 23				Durra-dochna
PI534151	Ethiopia	R1, 25			Durra-bicolor	Durra-dochna
PI534155	Ethiopia	R3, 80			Durra-bicolor	Durra-dochna
PI534156	Ethiopia	R3, 83				Durra
PI563092	Ethiopia	BUTHA'	White	Brown	Caudatum
PI576424	Ethiopia
PI576431	Ethiopia
PI585506	Ethiopia	IS 25197	White	Brown	Durra-bicolor	Durra-dochna
PI609251	Ethiopia
C10_68_1	Haiti
C10_68_2	Haiti
C11_253_1	Haiti
C11_253_2	Haiti
C12_243_1	Haiti
C12_243_2	Haiti
C13_288_1	Haiti
C13_288_2	Haiti
C14_13_1	Haiti
C14_13_2	Haiti
C15_45_1	Haiti
C15_45_2	Haiti
C16_256_1	Haiti
C16_256_2	Haiti
C1_285_1	Haiti
C1_285_2	Haiti
C20_115_1	Haiti
C20_115_2	Haiti
C2_299_1	Haiti
C2_299_2	Haiti
C31_2_1	Haiti
C31_2_2	Haiti
C32_175_1	Haiti
C32_175_2	Haiti
C34_274_1	Haiti
C34_274_2	Haiti
C35	Haiti
C35_192_2	Haiti
C36_52_1	Haiti
C36_52_2	Haiti
C37_116_1	Haiti
C37_116_2	Haiti
C39_80_1	Haiti
C39_80_2	Haiti
C3_204_1	Haiti
C3_204_2	Haiti
C40_262_1	Haiti
C40_262_2	Haiti
C4_266_1	Haiti
C4_266_2	Haiti
C5_84_1	Haiti
C5_84_2	Haiti
C6_151_1	Haiti
C6_151_2	Haiti
C7	Haiti
C8_187_1	Haiti
C8_187_2	Haiti
C9_103_1	Haiti
C9_103_2	Haiti
C_16	Haiti
C_21	Haiti
C_22	Haiti
C_23	Haiti
C_24	Haiti
C_26	Haiti
C_27	Haiti
C_28	Haiti
C_29	Haiti
C_30	Haiti
C_42	Haiti
C_43	Haiti
C_44	Haiti
C_45	Haiti
C_46	Haiti
C_47	Haiti
C_48	Haiti
C_49	Haiti
C_50	Haiti
C_51	Haiti
C_52	Haiti
C_53	Haiti
C_54	Haiti
C_55	Haiti
C_57	Haiti
C_58	Haiti
C_60	Haiti
C_62	Haiti
C_63	Haiti
C_64	Haiti
C_65	Haiti
C_66	Haiti
C_67	Haiti
C_68	Haiti
C_69	Haiti
C_70	Haiti
C_71	Haiti
C_72	Haiti
C_73	Haiti
C_74	Haiti
C_75	Haiti
C_77	Haiti
C_78	Haiti
C_79	Haiti
C_80	Haiti
C_81	Haiti
D10_365_DA_070	Haiti
D10_365_DB_089	Haiti
D10_366_DA_038	Haiti
D10_366_DB_039	Haiti
D12_359_DA_012	Haiti
D12_359_DB_041	Haiti
D12_360_DA_036	Haiti
D12_361_DA_025	Haiti
D12_361_DB_081	Haiti
D14_311_1	Haiti
D14_311_D_1	Haiti
D14_316_1	Haiti
D14_316_2	Haiti
D14_319_1	Haiti
D14_319_2	Haiti
D14_340_DA_004	Haiti
D14_340_DB_023	Haiti
D14_341_DB_026	Haiti
D14_342_DA_043	Haiti
D14_342_DB_001	Haiti
D14_343_DA_082	Haiti
D14_343_DB_042	Haiti
D14_344_DB_016	Haiti
D14_345_DA_063	Haiti
D14_345_DB_017	Haiti
D14_346_DA_085	Haiti
D14_346_DB_104	Haiti
D14_347_DA_016	Haiti
D14_347_DB_037	Haiti
D14_348_DA_026	Haiti
D14_348_DB_044	Haiti
D14_349_DA_050	Haiti
D14_349_DB_052	Haiti
D14_350_DA_053	Haiti
D14_350_DB_073	Haiti
D15_353_DA_022	Haiti
D15_353_DB_085	Haiti
D15_354_DA_030	Haiti
D15_354_DB_103	Haiti
D16_421_DA_028	Haiti
D16_421_DB_063	Haiti
D17_423_DA_010	Haiti
D17_423_DB_106	Haiti
D1_367_DA_024	Haiti
D1_367_DB_029	Haiti
D1_368_DA_098	Haiti
D1_368_DB_058	Haiti
D1_369_DA_090	Haiti
D1_369_DB_084	Haiti
D1_370_DA_001	Haiti
D1_370_DB_020	Haiti
D1_371_DA_088	Haiti
D1_371_DB_090	Haiti
D1_372_DA_099	Haiti
D1_372_DB_071	Haiti
D1_373_DA_074	Haiti
D20_422_DA_080	Haiti
D20_422_DB_074	Haiti
D26_327_DA_064	Haiti
D26_327_DB_078	Haiti
D26_328_DA_073	Haiti
D26_328_DB_077	Haiti
D26_329_DA_040	Haiti
D26_329_DB_105	Haiti
D28_357_DB_091	Haiti
D28_358_DA_089	Haiti
D28_358_DB_069	Haiti
D29_374_DA_057	Haiti
D29_374_DB_031	Haiti
D29_375_DA_060	Haiti
D29_375_DB_050	Haiti
D29_376_DA_051	Haiti
D29_376_DB_097	Haiti
D29_377_DA_103	Haiti
D29_377_DB_049	Haiti
D29_378_DA_048	Haiti
D29_378_DB_093	Haiti
D29_379_DA_035	Haiti
D29_379_DB_065	Haiti
D29_380_DA_101	Haiti
D29_380_DB_086	Haiti
D29_381_DA_091	Haiti
D29_381_DB_072	Haiti
D2_337_DA_023	Haiti
D2_337_DB_088	Haiti
D2_338_DA_096	Haiti
D2_338_DB_015	Haiti
D2_339_DA_102	Haiti
D2_339_DB_005	Haiti
D30_389_DA_049	Haiti
D30_389_DB_012	Haiti
D30_390_DA_009	Haiti
D30_390_DB_053	Haiti
D30_391_DA_003	Haiti
D30_391_DB_045	Haiti
D30_392_DB_046	Haiti
D30_393_DA_006	Haiti
D30_393_DB_061	Haiti
D30_394_DA_007	Haiti
D30_395_DB_054	Haiti
D30_396_DA_054	Haiti
D30_396_DB_079	Haiti
D31_405_DA_104	Haiti
D31_405_DB_098	Haiti
D31_406_DA_065	Haiti
D31_406_DB_024	Haiti
D31_407_DB_051	Haiti
D32_325_DA_067	Haiti
D32_325_DB_028	Haiti
D32_326_DA_059	Haiti
D32_326_DB_010	Haiti
D32_408_DA_044	Haiti
D32_408_DB_040	Haiti
D32_409_DA_056	Haiti
D32_409_DB_048	Haiti
D32_410_DA_106	Haiti
D32_410_DB_011	Haiti
D32_411_DA_075	Haiti
D32_411_DB_080	Haiti
D33_402_DA_021	Haiti
D33_402_DB_092	Haiti
D33_403_DA_033	Haiti
D33_403_DB_062	Haiti
D33_404_DB_007	Haiti
D34_419_DA_039	Haiti
D34_419_DB_006	Haiti
D35_400_DA_086	Haiti
D35_400_DB_043	Haiti
D35_401_DA_002	Haiti
D35_401_DB_060	Haiti
D36_397_DA_052	Haiti
D36_397_DB_009	Haiti
D36_398_DA_058	Haiti
D36_398_DB_083	Haiti
D36_399_DA_097	Haiti
D36_399_DB_102	Haiti
D38_412_DA_062	Haiti
D38_412_DB_019	Haiti
D38_413_DA_077	Haiti
D38_413_DB_095	Haiti
D38_414_DB_032	Haiti
D39_426_DA_013	Haiti
D39_426_DB_066	Haiti
D3_321_DA_037	Haiti
D3_321_DB_021	Haiti
D3_322_DA_105	Haiti
D3_322_DB_027	Haiti
D3_323_DA_020	Haiti
D3_323_DB_096	Haiti
D3_324_DA_055	Haiti
D3_324_DB_094	Haiti
D43_334_DA_014	Haiti
D43_334_DB_038	Haiti
D43_335_DA_092	Haiti
D43_335_DB_035	Haiti
D43_336_DB_018	Haiti
D44_415_DA_093	Haiti
D44_415_DB_087	Haiti
D46_416_DB_013	Haiti
D46_417_DA_041	Haiti
D46_417_DB_022	Haiti
D47_362_DA_094	Haiti
D47_362_DB_101	Haiti
D47_363_DA_047	Haiti
D47_363_DB_036	Haiti
D47_364_DA_011	Haiti
D47_364_DB_068	Haiti
D48_382_DA_061	Haiti
D48_382_DB_055	Haiti
D48_383_DA_031	Haiti
D48_383_DB_082	Haiti
D48_384_DB_047	Haiti
D48_385_DA_046	Haiti
D48_385_DB_070	Haiti
D48_386_DA_081	Haiti
D48_386_DB_100	Haiti
D48_387_DA_018	Haiti
D48_387_DB_099	Haiti
D48_388_DA_095	Haiti
D48_388_DB_008	Haiti
D49_418_DA_078	Haiti
D49_418_DB_030	Haiti
D4_351_DA_015	Haiti
D4_351_DB_076	Haiti
D4_352_DA_083	Haiti
D4_352_DB_033	Haiti
D50_420_DA_068	Haiti
D50_420_DB_075	Haiti
D5_424_DA_008	Haiti
D5_424_DB_056	Haiti
D6_425_DA_034	Haiti
D6_425_DB_004	Haiti
D7_355_DA_017	Haiti
D7_355_DB_002	Haiti
D7_356_DA_087	Haiti
D7_356_DB_014	Haiti
D9_331_DA_029	Haiti
D9_331_DB_025	Haiti
D9_332_DA_005	Haiti
D9_332_DB_064	Haiti
D9_333_DB_003	Haiti
PI513397	Niger	Gaberi Boul		White	Caudatum-bicolor
PI513398	Niger	Gaberi Kime		Brown	Caudatum-bicolor
PI513399	Niger
PI513400	Niger
PI513401	Niger	Gaberi Kime		Brown	Durra-caudatum
PI513402	Niger	Nassartiako		Brown	Durra-caudatum
PI513403	Niger
PI513404	Niger	Gaberi Boul		Yellow	Durra
PI513405	Niger	Gaberi Kime		Brown	Caudatum
PI513406	Niger	Gaberi Kime		Brown	Caudatum
PI513407	Niger
PI513408	Niger
PI513409	Niger	Massaitchiako		Brown	Durra
PI513410	Niger	Morguil		Brown	Durra
PI513411	Niger	Doungoya		Brown	Durra-caudatum
PI513412	Niger	Doungoya		Brown	Caudatum-bicolor
PI513413	Niger	Gaberi Boul		White	Caudatum
PI513414	Niger	Gaberi Boul		Brown	Caudatum-bicolor
PI513415	Niger	Doungoya		Brown	Caudatum-bicolor
PI513416	Niger	Gaberi Boul		Brown	Durra-caudatum
PI513417	Niger
PI513418	Niger	Doungoya		Brown	Caudatum-bicolor
PI513419	Niger	Feronomgoyam		White	Caudatum
PI513420	Niger
PI513421	Niger	Falla		Brown	Durra-caudatum
PI513422	Niger	Bazanga		Brown	Durra-caudatum
PI513423	Niger	Tankore		Brown	Caudatum-bicolor
PI513424	Niger	Dawi		White	Caudatum
PI513425	Niger	Lalla		Brown	Caudatum
PI513426	Niger	Lalla		Brown	Caudatum-bicolor
PI513427	Niger	Gaberi Boul		Brown	Durra-caudatum
PI513428	Niger	Dawi		White	Durra-caudatum
PI513429	Niger	Lalla		Brown	Caudatum
PI513430	Niger	Babadia		White	Caudatum-bicolor
PI513431	Niger	Moundji		Red	Kafir-caudatum
PI513432	Niger	Kaoura		White	Caudatum-bicolor
PI513433	Niger	Idonkourtia		White	Durra-caudatum
PI513434	Niger	Katchabo		Yellow	Durra-caudatum
PI513435	Niger	Boulbade		White	Caudatum
PI513436	Niger	Lalla		Brown	Caudatum-bicolor
PI513437	Niger	Lalla		Yellow	Durra-caudatum
PI513438	Niger	Kourimitcholoum		Brown	Durra-caudatum
PI513439	Niger	Lalla		White	Durra-caudatum
PI513440	Niger	Gaberi Boul		Brown	Bicolor
PI513441	Niger	Bia Guero		Brown	Caudatum
PI513442	Niger	Badadia		White	Durra-caudatum
PI513443	Niger	Takanda		Brown	Caudatum-bicolor
PI513444	Niger	Babadia		White	Durra-caudatum
PI513445	Niger	Kaoura		Yellow	Kafir-durra
PI513446	Niger	Ja		Brown	Caudatum
PI513447	Niger	Kierma		Yellow	Guinea
PI513448	Niger	Babadia		Brown	Caudatum-bicolor
PI513449	Niger	Babadia Fara		White	Durra-caudatum
PI513450	Niger
PI513451	Niger	Farfara		White	Caudatum
PI513452	Niger
PI513453	Niger	Del Labi		Brown	Durra
PI513454	Niger	Babadia		Brown	Durra
PI513455	Niger
PI513456	Niger	Babadia		Brown	Durra-caudatum
PI513457	Niger	Babadia		Brown	Caudatum
PI513458	Niger	Biliri Fouta		White	Durra-caudatum
PI513459	Niger	Babadia		Brown	Durra-caudatum
PI513460	Niger	El Mimaji		White	Durra-caudatum
PI513461	Niger	Babadia Ja		Brown	Durra
PI513462	Niger	Del Guede		White	Durra-caudatum
PI513463	Niger
PI513464	Niger	Karkaras		Brown	Bicolor
PI513465	Niger	Tagazani		White	Durra-caudatum
PI513466	Niger
PI513467	Niger	Lalla		Brown	Caudatum-bicolor
PI513468	Niger	Fara Dawa		White	Durra-caudatum
PI513469	Niger	Lalla		Brown	Caudatum-bicolor
PI513470	Niger	Koutsoumzoumo		Red	Durra-caudatum
PI513471	Niger	Elmalambala		White	Caudatum
PI513472	Niger	Fara Dawa		White	Caudatum
PI513473	Niger	Babadia		White	Durra-caudatum
PI513474	Niger	Mouji		Brown	Caudatum-bicolor
PI513475	Niger	Fara Dawa		White	Durra-caudatum
PI513476	Niger	Ja Dawa		Brown	Caudatum-bicolor
PI513477	Niger	Lalla		Brown	Caudatum-bicolor
PI513478	Niger	Keram		Yellow	Guinea
PI513479	Niger
PI513480	Niger	Jenjari		Brown	Caudatum-bicolor
PI513481	Niger
PI513482	Niger	Lalla		Brown	Caudatum-bicolor
PI513483	Niger	Farfara		White	Durra-caudatum
PI513484	Niger	Tankore		Brown	Caudatum-bicolor
PI513485	Niger	Lalla		Brown	Durra-caudatum
PI513486	Niger	Temakemi		Brown	Durra-caudatum
PI513487	Niger	Towno		Brown	Durra-caudatum
PI513488	Niger	Labameram		Brown	Durra-caudatum
PI513489	Niger	Rougousso		Brown	Durra-caudatum
PI513490	Niger
PI513491	Niger	Del Abouba		White	Durra-caudatum
PI513492	Niger	Kaoura		Yellow	Kafir-durra
PI513493	Niger	Babadia Fara		Yellow	Durra-caudatum
PI513494	Niger	Farfara		Brown	Durra
PI513495	Niger	Babadia Ja		Brown	Durra-caudatum
PI513496	Niger	Babadia		Brown	Durra-caudatum
PI513497	Niger	Farfara		Brown	Durra-caudatum
PI513498	Niger	Kaoura		White	Caudatum
PI513499	Niger	Babadia		Brown	Caudatum
PI513500	Niger	Babadia		Brown	Caudatum
PI513501	Niger	Lalla		Brown	Caudatum-bicolor
PI513502	Niger	Farfara		White	Caudatum-bicolor
PI513503	Niger	Ferononguene		White	Caudatum
PI513504	Niger	Lalla		Brown	Caudatum
PI513505	Niger	A Kouelle		White	Durra-caudatum
PI513506	Niger	Tagazani		Brown	Caudatum-bicolor
PI513507	Niger	El Kachawa		White	Durra-caudatum
PI513508	Niger	Babadia		Brown	Caudatum
PI513509	Niger	Koumtchimzomou		Red	Durra-caudatum
PI513510	Niger	Babadia		Yellow	Caudatum
PI513511	Niger	Tagazani		Brown	Durra-bicolor
PI513512	Niger	Takanda Kambiri		Brown	Caudatum-bicolor
PI513513	Niger	Makafo Daouayo		Brown	Caudatum-bicolor
PI513514	Niger	Lalla		Brown	Caudatum-bicolor
PI513515	Niger
PI513516	Niger	Mota		White	Durra
PI513517	Niger	Babadia		Brown	Durra-caudatum
PI513518	Niger	Lalla		Brown	Caudatum
PI513519	Niger	Babadia		Brown	Durra-caudatum
PI513520	Niger	Babadia		Brown	Durra-caudatum
PI513521	Niger	Babadia		Brown	Durra-caudatum
PI513522	Niger	Zoumboutou Jimouna		Brown	Caudatum-bicolor
PI513523	Niger	Lalla		Brown	Caudatum
PI513524	Niger	Lalla		Brown	Durra
PI513525	Niger
PI513526	Niger	Babadia		White	Caudatum-bicolor
PI513527	Niger	Babadia		Brown	Durra-caudatum
PI513528	Niger	Mota		Yellow	Durra-caudatum
PI513529	Niger	Ja Toua		Brown	Caudatum
PI513530	Niger	Babadia		Brown	Durra-caudatum
PI513531	Niger	Mota		White	Durra-caudatum
PI513532	Niger	Lalla		Brown	Durra-caudatum
PI513533	Niger
PI513534	Niger	Babadia		Brown	Durra-caudatum
PI513535	Niger	El Bazanga		White	Caudatum
PI513536	Niger
PI513537	Niger	Babadia		Brown	Durra-caudatum
PI513538	Niger	Babadia		Brown	Caudatum-bicolor
PI513539	Niger	Bogaria		Brown	Durra-caudatum
PI513540	Niger	El Bazanga Fara		White	Durra-caudatum
PI513541	Niger	Eb Bazanga Ja		Brown	Caudatum
PI513542	Niger	Babadia		Brown	Caudatum
PI513543	Niger	Lalla		Brown	Durra-caudatum
PI513544	Niger	Zoumboutou Joumena		White	Caudatum-bicolor
PI513545	Niger	Mota		Brown	Durra-caudatum
PI513546	Niger	El Bazanga		Brown	Durra-caudatum
PI513547	Niger	Mota		Brown	Caudatum-bicolor
PI513548	Niger	Farfari		White	Durra-caudatum
PI513549	Niger	Edon Koura		White	Caudatum-bicolor
PI513550	Niger	Da Jawa		Yellow	Kafir-caudatum
PI513551	Niger	Dawa Gouna		Brown	Caudatum-bicolor
PI513552	Niger
PI513553	Niger	Jenjari		White	Caudatum
PI513554	Niger	El Birni		White	Caudatum
PI513555	Niger	Mota		White	Caudatum
PI513556	Niger	Farfara		Yellow	Kafir-caudatum
PI513557	Niger	Ja Dawa		Brown	Caudatum-bicolor
PI513558	Niger	El Matchica		Brown	Durra-caudatum
PI513559	Niger	Mota		Brown	Caudatum-bicolor
PI513560	Niger	Mota		White	Caudatum
PI513561	Niger	Farfara		White	Durra-caudatum
PI513562	Niger	Mota		Brown	Caudatum-bicolor
PI513563	Niger	Mota		Yellow	Durra-caudatum
PI513564	Niger
PI513565	Niger	Mota		Brown	Caudatum-bicolor
PI513566	Niger	Farfara		Brown	Caudatum-bicolor
PI513567	Niger	Mota		Brown	Caudatum-bicolor
PI513568	Niger	Sababassata		Brown	Durra-caudatum
PI513569	Niger	Mota		Brown	Caudatum-bicolor
PI513570	Niger	Fara Dawa		Brown	Durra-caudatum
PI513571	Niger	Mota		Brown	Caudatum-bicolor
PI513572	Niger	Fara Dawa		Brown	Durra-caudatum
PI513573	Niger	Fara Dawa		White	Durra
PI513574	Niger	Mota		Brown	Caudatum-bicolor
PI513575	Niger	Mota		Brown	Durra
PI513576	Niger	Ja Dawa		Brown	Caudatum-bicolor
PI513577	Niger	Mota		Brown	Caudatum
PI513578	Niger	Mota		Brown	Bicolor
PI513579	Niger	Fara Dawa		Brown	Caudatum
PI513580	Niger	Fouta Boukou			Caudatum
PI513581	Niger	El Keress		Yellow	Kafir-caudatum
PI513582	Niger	El Bazanga		Brown	Caudatum-bicolor
PI513583	Niger	Mota		White	Durra-caudatum
PI513584	Niger	Fara Dawa		White	Caudatum-bicolor
PI513585	Niger	El Bazanga		Brown	Caudatum-bicolor
PI513586	Niger	Bagouaria		White	Durra
PI513587	Niger	Ja Dawa		Brown	Caudatum-bicolor
PI513588	Niger	Fara Dawa		Brown	Caudatum-bicolor
PI513589	Niger	El Maguaji		Yellow	Durra-caudatum
PI513590	Niger
PI513591	Niger	Tankoisso		Yellow	Durra-caudatum
PI513592	Niger	Ja Babada		Brown	Durra-caudatum
PI513593	Niger	El Bazanga		Brown	Caudatum
PI513594	Niger	Mota		Brown	Durra-caudatum
PI513595	Niger	Bagouaria		Brown	Durra-caudatum
PI513596	Niger	El Keress		Yellow	Caudatum
PI513597	Niger	Mota		White	Durra-caudatum
PI513598	Niger	Mota		Brown	Caudatum-bicolor
PI513599	Niger	Ja Dawa		Brown	Caudatum-bicolor
PI513600	Niger	Fara Dawa		White	Caudatum
PI513601	Niger
PI513602	Niger	Kierma		Yellow	Guinea
PI513603	Niger
PI513604	Niger	El Kouachi		Brown	Caudatum-bicolor
PI513605	Niger	Jenjari		Brown	Caudatum
PI513606	Niger	Fara Dawa		White	Caudatum
PI513607	Niger	Tan Tagaria		Yellow	Kafir-caudatum
PI513608	Niger	El Koutoukoule		Brown	Caudatum
PI513609	Niger	Da Jawa		Brown	Caudatum-bicolor
PI513610	Niger	Mota		White	Caudatum-bicolor
PI513611	Niger	Darza		Brown	Caudatum-bicolor
PI513612	Niger	Mota		Brown	Caudatum-bicolor
PI513613	Niger	Ajebitchi		White	Caudatum
PI513614	Niger	Darza		Brown	Caudatum-bicolor
PI513615	Niger	Jenjari		Brown	Caudatum
PI513616	Niger
PI513617	Niger	El Bazanga		Yellow	Caudatum
PI513618	Niger	Kierma		Yellow	Guinea-bicolor
PI513619	Niger	Fara Dawa		Brown	Durra-caudatum
PI513620	Niger
PI513621	Niger
PI513622	Niger
PI513623	Niger
PI513625	Niger	Darza		Brown	Caudatum-bicolor
PI513626	Niger
PI513627	Niger	Koutagui		Brown	Durra
PI513628	Niger	Ajebitchi		White	Caudatum
PI513629	Niger
PI513630	Niger	Edoukoura		White	Durra-caudatum
PI513631	Niger	Tjakar		Brown	Caudatum-bicolor
PI513633	Niger	Jenjari		Brown	Kafir-caudatum
PI513634	Niger	Mota		White	Caudatum
PI513635	Niger	Maifaribeuza		Brown	Caudatum
PI513636	Niger	Takanda		White	Caudatum-bicolor
PI513637	Niger	Talabani		Yellow	Durra-caudatum
PI513638	Niger	Jenjari		Brown	Caudatum
PI513639	Niger	Bourtou		Yellow	Durra-caudatum
PI513640	Niger
PI513641	Niger	Ergali		White	Caudatum
PI513642	Niger
PI513643	Niger
PI513644	Niger	Ajebitchi		Brown	Durra-caudatum
PI513645	Niger	Takanda		Brown	Bicolor
PI513646	Niger	Darza		Brown	Caudatum-bicolor
PI513647	Niger
PI513648	Niger	Bogoba		Brown	Caudatum-bicolor
PI513649	Niger
PI513650	Niger	Fara Dawa		White	Durra-caudatum
PI513651	Niger	Fara Dawa		Brown	Durra
PI513652	Niger	Jenjari		Brown	Caudatum-bicolor
PI513653	Niger
PI513654	Niger	Fara Dawa		White	Caudatum
PI513655	Niger	Jenjari		Brown	Caudatum
PI513656	Niger	Bogoba		Brown	Caudatum-bicolor
PI513657	Niger	Bogoba		Brown	Caudatum-bicolor
PI513658	Niger	Kaoura		Yellow	Caudatum-bicolor
PI513659	Niger	Sg. 2323		White	Caudatum
PI513660	Niger	Jenjari		Brown	Caudatum
PI513661	Niger	Bogoba		Brown	Caudatum-bicolor
PI513662	Niger
PI513663	Niger	Takanda		Brown	Caudatum-bicolor
PI513664	Niger	Fara Dawa		White	Caudatum-bicolor
PI513665	Niger	Jenjari		Red	Caudatum
PI513666	Niger	Jenjari		Brown	Caudatum
PI513667	Niger	Talabani		White	Caudatum
PI513668	Niger	Bogoba		Brown	Caudatum-bicolor
PI513669	Niger	El Darara		Yellow	Caudatum
PI513670	Niger	El Bazanga		Yellow	Durra-caudatum
PI513671	Niger	Adanidanka		Brown	Durra-caudatum
PI513672	Niger	Jenjari		Brown	Caudatum
PI513673	Niger
PI513675	Niger	Jenjari		White	Caudatum
PI513676	Niger
PI513677	Niger	Bogoba		Brown	Caudatum-bicolor
PI513679	Niger	Jenjari		Brown	Caudatum
PI513680	Niger
PI513681	Niger
PI513682	Niger	Bogoba		Brown	Caudatum-bicolor
PI513683	Niger	Baoura		Yellow	Caudatum
PI513684	Niger	Bogoba		Brown	Caudatum-bicolor
PI513685	Niger	Talabani		White	Caudatum
PI513686	Niger	Jenjari		Brown	Caudatum
PI513687	Niger	Mailaguie		Brown	Caudatum
PI513688	Niger
PI513689	Niger	Mota		Brown	Durra-caudatum
PI513690	Niger	Korbiou		White	Caudatum
PI513691	Niger	Koutagui		Yellow	Durra-caudatum
PI513692	Niger	Jenjari		Brown	Caudatum
PI513693	Niger	Mota		Brown	Caudatum-bicolor
PI513694	Niger	Guere Bourtou		Yellow	Durra-caudatum
PI513695	Niger	Jenjari		Brown	Caudatum
PI513696	Niger	Darza		Brown	Durra-caudatum
PI513697	Niger	Talabani		White	Caudatum
PI513698	Niger	Maimahamadou		White	Caudatum
PI513700	Niger	Jenjari		Brown	Kafir-caudatum
PI513701	Niger	Ajebitchi		White	Caudatum
PI513702	Niger	Taferket		White	Caudatum
PI513703	Niger	Damboule		Yellow	Caudatum
PI513704	Niger	Anafou		White	Caudatum
PI513705	Niger	Koutagui		Brown	Caudatum-bicolor
PI513706	Niger	Mota		Brown	Durra-caudatum
PI513707	Niger	Mota Ja		Brown	Caudatum-bicolor
PI513708	Niger	Jenjari		Brown	Caudatum
PI513709	Niger
PI513710	Niger	Talabania		White	Caudatum
PI513711	Niger	Koutagui		Brown	Durra-caudatum
PI513712	Niger	Male		Yellow	Guinea
PI513713	Niger	Tagaza		White	Caudatum
PI513714	Niger
PI513715	Niger	Tagou Rou Mou		Brown	Caudatum
PI513716	Niger	Mota		Brown	Durra-caudatum
PI513717	Niger
PI513718	Niger	Ajebitchi		White	Caudatum
PI513719	Niger	Ajebitchi		White	Caudatum
PI513720	Niger	Tagaza		White	Caudatum
PI513721	Niger	Jenjari		Brown	Caudatum
PI513722	Niger	Mota		Brown	Caudatum-bicolor
PI513724	Niger	Jenjari		Brown	Caudatum
PI513725	Niger	Talabani		White	Caudatum
PI513726	Niger	Darza		Brown	Caudatum-bicolor
PI513727	Niger	Tagaza		Brown	Caudatum
PI513728	Niger	Mota		Brown	Caudatum-bicolor
PI513729	Niger	Tagou Rou Mou		White	Durra-caudatum
PI513730	Niger	Koutagui		Brown	Caudatum
PI513731	Niger	Akouia		White	Caudatum-bicolor
PI513732	Niger	Mota		Brown	Caudatum
PI513733	Niger	Talabani		White	Caudatum
PI513734	Niger	Takaraji		White	Caudatum
PI513735	Niger	Ajebitchi		White	Caudatum
PI513736	Niger	Jenjari		Red	Caudatum
PI513737	Niger	Jenjari		Brown	Caudatum
PI513738	Niger	Bogoba		Brown	Caudatum-bicolor
PI513739	Niger	Talabani		White	Caudatum
PI513740	Niger
PI513741	Niger
PI513742	Niger	Mourmoure		Yellow	Kafir-caudatum
PI513743	Niger	Jenjari		White	Caudatum
PI513744	Niger	Mota		Brown	Caudatum
PI513745	Niger	Mota		White	Caudatum
PI513746	Niger	Jenjari		Brown	Caudatum
PI513747	Niger	Jenjari		Brown	Durra-caudatum
PI513748	Niger	Talabani		White	Caudatum
PI513749	Niger	Jenjari		White	Caudatum
PI513750	Niger	Bogoba		Brown	Bicolor
PI513751	Niger	Takambo		White	Guinea-caudatum
PI513752	Niger	Doum Boula		Yellow	Durra-caudatum
PI513753	Niger	Korbi		White	Caudatum
PI513754	Niger	Kambarbada		Yellow	Caudatum
PI513755	Niger	Sokombe		Yellow	Guinea
PI513756	Niger	Jenjari		Red	Durra-caudatum
PI513757	Niger	Dosso Koubou		White	Caudatum-bicolor
PI513758	Niger	Kelorou		White	Guinea-caudatum
PI513759	Niger	Hamoubonchiro		Brown	Caudatum
PI513760	Niger	Sikombe		Brown	Caudatum
PI513761	Niger	Goungouma		Yellow	Durra-caudatum
PI513762	Niger
PI513763	Niger	Amokiore		White	Caudatum
PI513764	Niger	Amokiore		Brown	Durra-caudatum
PI513765	Niger
PI513766	Niger	Dosso Koubou		Brown	Caudatum
PI513767	Niger
PI513768	Niger	Sokombe		White	Guinea
PI513769	Niger
PI513770	Niger	Sokombe		Yellow	Guinea-caudatum
PI513771	Niger	Sokombe		Brown	Guinea
PI513772	Niger	Moloko		Brown	Guinea-bicolor
PI513773	Niger	Koussou Bagou		White	Guinea-bicolor
PI513774	Niger	Malounka		Brown	Guinea-bicolor
PI513775	Niger	Malam Fari	White	White	Guinea	Conspicuum
PI513776	Niger	Saga		White	Guinea-caudatum
PI513777	Niger	Koussou Bagou		White	Bicolor
PI513778	Niger	Akouie		White	Caudatum
PI513779	Niger	Koussou Bagou		White	Guinea
PI513780	Niger	Farfara		White	Guinea-bicolor
PI513781	Niger	Namejin Dawada		White	Guinea
PI513782	Niger	Matche Dawada		White	Guinea-caudatum
PI513783	Niger	Abankoro		White	Guinea-caudatum
PI513784	Niger	Maloka		Brown	Bicolor
PI513785	Niger	Male		White	Guinea
PI513786	Niger	Koussou Bagou		White	Guinea
PI513787	Niger
PI513788	Niger	Karama Male		Brown	Guinea
PI513789	Niger	Farfara		White	Guinea-bicolor
PI513790	Niger	Akouie		Brown	Kafir-caudatum
PI513791	Niger	Male Goinja		White	Guinea-caudatum
PI513792	Niger	El Darara		White	Caudatum
PI513793	Niger	Male Ja		Yellow	Guinea
PI513794	Niger	Makaodoayo		White	Caudatum-bicolor
PI513795	Niger	Tankara Maiguida		White	Caudatum
PI513796	Niger	Bogoba		Brown	Durra-caudatum
PI513797	Niger	Tantagaria		White	Caudatum-bicolor
PI513798	Niger	Dawa Ja		Brown	Caudatum-bicolor
PI513799	Niger	Male		Yellow	Guinea-bicolor
PI513800	Niger	Male Mezai		Brown	Guinea
PI513801	Niger	Fara Dawa		White	Caudatum-bicolor
PI513802	Niger	Akouie		White	Bicolor
PI513803	Niger	Bogoba		Brown	Caudatum
PI513804	Niger	Male		Yellow	Guinea
PI513805	Niger	Takossoma		Yellow	Caudatum-bicolor
PI513806	Niger	Egofo Fara		Yellow	Caudatum
PI513807	Niger	Bogoba		Brown	Caudatum-bicolor
PI513808	Niger	Dawa Fara		White	Caudatum
PI513809	Niger	Bogoba		Brown	Caudatum-bicolor
PI513810	Niger	Dawa Ja		Brown	Caudatum
PI513811	Niger	Guirazaki		Brown	Durra-caudatum
PI513812	Niger	Dawa Ja		Brown	Durra-caudatum
PI513813	Niger
PI513814	Niger	Bogoba		Yellow	Durra
PI513815	Niger	Dawa Fara		Brown	Caudatum
PI513816	Niger	Kaikega Nichanou		Yellow	Caudatum
PI513817	Niger	Jenjari		Brown	Durra-caudatum
PI513818	Niger	Talankoiche		Brown	Guinea-caudatum
PI513819	Niger	Talankoiche		Yellow	Caudatum-bicolor
PI513820	Niger	Kaikega Nichanou		Yellow	Caudatum
PI513821	Niger	Jenjari		Brown	Durra-caudatum
PI513822	Niger	Sokombe		Yellow	Guinea
PI513823	Niger	Amokoire		White	Caudatum
PI513824	Niger	Sokombe		Brown	Caudatum-bicolor
PI513825	Niger	Goungouma		Brown	Durra-caudatum
PI513826	Niger	Sokombe		Brown	Guinea
PI513827	Niger	Amokoire		White	Caudatum
PI513828	Niger	Sokombe		Yellow	Guinea
PI513829	Niger	Amokoire		White	Caudatum
PI513830	Niger	Nandakoubei		White	Caudatum-bicolor
PI513831	Niger	Amokoire	White	Mixed	Durra	Subglabrescens-milo
PI513832	Niger	Amokoire		White	Caudatum
PI513833	Niger	Abora		Brown	Durra-caudatum
PI513834	Niger
PI513835	Niger	Bogoba		White	Durra-caudatum
PI513836	Niger
PI513837	Niger
PI513838	Niger	Dawa Fara		White	Durra-caudatum
PI513839	Niger	Bogoba		Brown	Caudatum-bicolor
PI513840	Niger	Takanda		Brown	Kafir-durra
PI513841	Niger	Dawa Fara		White	Kafir-bicolor
PI513842	Niger	Jenjari		Red	Kafir-durra
PI513843	Niger	Dawa Ja		Brown	Durra-caudatum
PI513844	Niger	Dawa Fara		White	Durra-caudatum
PI513845	Niger	Dawa Fara		White	Kafir-caudatum
PI513846	Niger	Amo Koire		Brown	Kafir-bicolor
PI513847	Niger	Amo Koire		Yellow	Caudatum
PI513848	Niger	Amo Koire		Brown	Durra-caudatum
PI513849	Niger
PI513850	Niger	Amo Kan		White	Kafir-durra
PI513851	Niger	Amo Koire		White	Durra-caudatum
PI513852	Niger	Amo Kan		Brown	Caudatum-bicolor
PI513853	Niger	Amo Koire		Brown	Durra-caudatum
PI513854	Niger	Amo Koire		Brown	Durra-caudatum
PI513855	Niger	Amo Koire		White	Durra-caudatum
PI513856	Niger	Tantagaria		White	Durra-caudatum
PI513857	Niger	Amo Kan		White	Caudatum-bicolor
PI513858	Niger	Amo Koire		Brown	Durra-caudatum
PI513859	Niger	Amo Koire		White	Kafir-durra
PI513860	Niger	Amo Koire		White	Kafir-durra
PI513861	Niger
PI513862	Niger	Amo Koire		Brown	Durra-caudatum
PI513863	Niger	Amo Koire		Yellow	Durra-caudatum
PI513864	Niger
PI513865	Niger	Amo Koire		White	Durra
PI513866	Niger	Amo Kan		Brown	Bicolor
PI513867	Niger	Sokombe		White	Caudatum
PI513868	Niger	Amo Koire		Brown	Durra-caudatum
PI513869	Niger	Amo Koire		White	Durra
PI513870	Niger	Amo Koire		Brown	Durra-caudatum
PI513871	Niger	Amo Koire		White	Durra-caudatum
PI513872	Niger	Sokombe	White	White	Guinea	Guineense
PI513873	Niger	Amo Koire		Brown	Durra
PI513874	Niger
PI513875	Niger	Amo Koire		White	Caudatum
PI513876	Niger	Kani Bia		Brown	Bicolor
PI513877	Niger	Yolobou		Brown	Caudatum
PI513878	Niger
PI513879	Niger	Babado		White	Guinea-caudatum
PI513880	Niger	Amo Koire		White	Durra-caudatum
PI513881	Niger	Amo Kana		Brown	Caudatum-bicolor
PI513882	Niger	Sokombe		Yellow	Guinea
PI513883	Niger	Abora Mamala		White	Durra
PI513884	Niger	Amo Koire		Brown	Durra-caudatum
PI513885	Niger	Amo Koire		White	Durra-caudatum
PI513886	Niger	Amokoire		Yellow	Durra-caudatum
PI513887	Niger	Amokoire		Brown	Durra-caudatum
PI513888	Niger	Amo Kana		Brown	Bicolor
PI513889	Niger	Amo Koire		White	Durra-caudatum
PI513890	Niger	Amo Koire		Brown	Caudatum
PI513891	Niger	Gongonare		White	Durra-caudatum
PI513892	Niger
PI513893	Niger
PI513894	Niger	Sokombe		White	Guinea
PI513895	Niger	Cutiri		White	Guinea
PI513896	Niger	Amo Koire		White	Guinea-caudatum
PI513897	Niger	Amo Koire		Yellow	Caudatum
PI534055	Niger	Andro Pagam				Caudatum
PI537078	Niger	Abora (Tamacheq language)		White	Durra-caudatum
PI537079	Niger	Farfara (Tamacheq language)		White	Caudatum
PI537080	Niger	Terame (Tamacheq language)		Red	Caudatum
PI537081	Niger	Farfara (Tamacheq language)		White	Kafir-caudatum
PI537082	Niger	Cibora mulan (Tamacheq language)		White	Kafir-caudatum
PI537083	Niger	Sada keye (Tamacheq language)		Red	Caudatum-bicolor
PI537084	Niger	Farfara (Tamacheq language)		Brown	Durra-caudatum
PI537085	Niger
PI537086	Niger	Farfara (Tamacheq language)		Brown	Bicolor
PI563293	Niger	LABO RAKOUNI'	White	White	Guinea-kafir	Caffrorum-roxburghii
PI647764	Niger
PI647765	Niger
PI647766	Niger
PI656035	Niger
PI656051	Niger
PI660636	Niger
PI668821	Niger
PI669037	Niger
PI669302	Niger
PI669751	Niger
IS10876	Nigeria
IS10882	Nigeria
IS17149	Nigeria
IS17185	Nigeria
IS17195	Nigeria
IS17196	Nigeria
IS24713	Nigeria
IS24775	Nigeria
IS24786	Nigeria
IS24875	Nigeria
IS26485	Nigeria
IS39672	Nigeria
IS39677	Nigeria
IS39713	Nigeria
IS39764	Nigeria
IS39778	Nigeria
IS39780	Nigeria
IS39783	Nigeria
IS39791	Nigeria
IS39797	Nigeria
IS39809	Nigeria
IS39810	Nigeria
IS39814	Nigeria
IS39815	Nigeria
IS39819	Nigeria
IS40033	Nigeria
IS40034	Nigeria
IS40036	Nigeria
IS7277	Nigeria
IS7304	Nigeria
IS7305	Nigeria
IS7310	Nigeria
IS7312	Nigeria
IS7314	Nigeria
IS7343	Nigeria
IS7348	Nigeria
IS7360	Nigeria
IS7367	Nigeria
IS7386	Nigeria
IS7389	Nigeria
IS7403	Nigeria
IS7408	Nigeria
IS7411	Nigeria
IS7418	Nigeria
IS7419	Nigeria
IS7424	Nigeria
IS7428	Nigeria
IS7447	Nigeria
IS7463	Nigeria
IS7469	Nigeria
IS7480	Nigeria
IS7486	Nigeria
IS7490	Nigeria
IS7492	Nigeria
IS7506	Nigeria
IS7508	Nigeria
IS7535	Nigeria
IS7620	Nigeria
IS7643	Nigeria
IS7679	Nigeria
IS7689	Nigeria
IS7696	Nigeria
IS7702	Nigeria
IS7704	Nigeria
IS7722	Nigeria
IS7763	Nigeria
IS7773	Nigeria
IS7792	Nigeria
IS7802	Nigeria
IS7806	Nigeria
IS7812	Nigeria
IS7825	Nigeria
IS7834	Nigeria
IS7835	Nigeria
IS7836	Nigeria
IS7843	Nigeria
IS7845	Nigeria
IS7849	Nigeria
IS7861	Nigeria
IS7887	Nigeria
IS7889	Nigeria
IS7892	Nigeria
IS7920	Nigeria
IS7923	Nigeria
IS7948	Nigeria
IS7957	Nigeria
IS7958	Nigeria
IS7987	Nigeria
IS7995	Nigeria
PI168505	Nigeria
PI221543	Nigeria
PI221548	Nigeria
PI221581	Nigeria
PI221638	Nigeria
PI221651	Nigeria
PI273465	Nigeria
PI285039	Nigeria
PI285042	Nigeria
PI562968	Nigeria	DARA FARAFARA KAEL'	White	White	Guinea-caudatum	Caudatum-guineense
PI562970	Nigeria	FARAFARA'	White	White	Guinea	Conspicuum
PI562971	Nigeria	FARAFARA'	White	White	Guinea	Conspicuum
PI562978	Nigeria	BABADA'	White	White	Durra-caudatum	Caudatum-durra
PI562980	Nigeria	OKA'	White	Red	Guinea	Conspicuum
PI562981	Nigeria	EKA OR OKA BABA'	White	White	Guinea	Conspicuum
PI562982	Nigeria	EKA OR OKA BABA'	White	White	Guinea	Guineense
PI562985	Nigeria	AYI'	White	Red	Guinea	Conspicuum
PI562989	Nigeria	IS 7530	White	White	Kafir-bicolor	Caffrorum-bicolor
PI562990	Nigeria	MURBAN GANGAU'	White	White	Guinea	Conspicuum
PI562991	Nigeria	GIWA'	White	White	Guinea	Conspicuum
PI562994	Nigeria	HANA MATA BURKA'	White	White	Guinea	Conspicuum
PI562995	Nigeria	DAN DAURA'	White	Red	Guinea	Conspicuum
PI562997	Nigeria	EKPAN DZUNGI'	White	Red	Guinea-caudatum
PI562998	Nigeria	MASUNGI'	White	Buff	Guinea	Conspicuum
PI563002	Nigeria	EKPAN DZURUGI'	White	Red	Guinea	Conspicuum
PI563006	Nigeria	GAGAYA'	White	White	Guinea	Conspicuum
PI563009	Nigeria	IS 7739	White	White	Guinea-caudatum	Caudatum-guineense
PI563011	Nigeria	YARKATUMI'	White	White	Guinea	Roxburghii
PI563012	Nigeria	KAURA BAKANDUNIYA'	Yellow	Yellow	Caudatum	Caudatum-kaura
PI563017	Nigeria	OKABABA FUN FUN'	White	White	Guinea	Guineense
PI563020	Nigeria	OKA FUNFUN'	White	White	Guinea	Conspicuum
PI563022	Nigeria	ESSTENE'	White	Red	Guinea	Conspicuum
PI563024	Nigeria	BAKIN KONA'	White	White	Guinea	Conspicuum
PI563026	Nigeria	HAKORIN YAMATA'	White	White	Caudatum	Caudatum
PI563027	Nigeria	NAMIJIN ATSI'	White	Red	Guinea	Roxburghii-shallu
PI563030	Nigeria	JAN MAKERI'	White	White	Guinea	Guineense
PI563489	Nigeria	IS 12411	White	White	Guinea-caudatum	Caudatum-guineense
PI563490	Nigeria	IS 12412	White	Red	Guinea	Conspicuum
PI563491	Nigeria	IS 12413	White	Red	Guinea	Guineense
PI563492	Nigeria	IS 12420	White	White	Guinea-kafir	Caffrorum-roxburghii
PI576434	Nigeria
PI585394	Nigeria
PI585405	Nigeria	IS 24799	White	White	Guinea	Conspicuum
PI585406	Nigeria	IS 24800	White	White	Guinea	Conspicuum
PI585411	Nigeria	IS 24811	White	Mixed	Guinea	Conspicuum
PI585412	Nigeria	IS 24812	White	White	Guinea	Conspicuum
PI585413	Nigeria	IS 24817	White	Red	Guinea	Conspicuum
PI585414	Nigeria	IS 24818	White	Mixed	Guinea	Conspicuum
PI585415	Nigeria
PI585416	Nigeria	IS 24830	White	Mixed	Guinea	Conspicuum
PI585417	Nigeria	IS 24831	White	White	Guinea	Conspicuum
PI585418	Nigeria	IS 24832	White	White	Guinea	Conspicuum
PI585423	Nigeria	IS 24843	White	White	Guinea	Conspicuum
PI585429	Nigeria	KAURA	Yellow	Yellow	Kafir	Caffrorum-durra
PI646200	Nigeria
PI646201	Nigeria
PI646202	Nigeria
PI646203	Nigeria
PI646205	Nigeria
PI646206	Nigeria
PI646207	Nigeria
PI646208	Nigeria
PI646209	Nigeria
PI646210	Nigeria
PI646211	Nigeria
PI646212	Nigeria
PI646213	Nigeria
PI646214	Nigeria
PI646215	Nigeria
PI646216	Nigeria
PI646217	Nigeria
PI646223	Nigeria
PI647018	Nigeria
PI647019	Nigeria
PI647020	Nigeria
PI647021	Nigeria
PI647022	Nigeria
PI647023	Nigeria
PI647024	Nigeria
PI647025	Nigeria
PI647026	Nigeria
PI647027	Nigeria
PI647028	Nigeria
PI647029	Nigeria
PI658758	Nigeria
IS24704	Nigeria
IS24721	Nigeria
IS24737	Nigeria
IS24844	Nigeria
IS7509	Nigeria
IS7978	Nigeria
PI514278	Senegal	Fela	White	Red
PI514279	Senegal	Fela			Durra-bicolor	Durra-bicolor
PI514280	Senegal
PI514281	Senegal	Nieniko	White	White	Guinea	Guineense
PI514282	Senegal	Nieniko		Yellow	Guinea
PI514283	Senegal	Fela		Yellow	Durra
PI514284	Senegal	Nieniko	White	White	Guinea	Conspicuum
PI514286	Senegal	Fela	White	Buff	Durra-bicolor	Durra-dochna
PI514287	Senegal	Fela		White	Durra
PI514288	Senegal	Fela	White	White	Durra	Nandyal
PI514289	Senegal	Nieniko		Yellow	Guinea-caudatum
PI514290	Senegal	Bassi		White	Guinea
PI514291	Senegal	Nieniko		White	Guinea-caudatum
PI514292	Senegal
PI514293	Senegal	Nieniko		Brown	Guinea-bicolor
PI514294	Senegal	Nieniko	White	White	Guinea	Guineense
PI514295	Senegal	Nieniko	White	White	Guinea	Guineense
PI514296	Senegal	Nieniko	White	White	Guinea	Guineense
PI514298	Senegal	Nieniko	White	White	Guinea	Guineense
PI514299	Senegal	Nieniko	White	White	Guinea	Guineense
PI514300	Senegal	Nieniko	White	White	Guinea	Guineense
PI514301	Senegal	Bassi	White	White	Guinea	Guineense
PI514302	Senegal	Nieniko	White	White	Guinea	Guineense
PI514303	Senegal	Nieniko	White	White	Guinea	Guineense
PI514304	Senegal	Nieniko	White	Mixed	Guinea	Guineense
PI514305	Senegal	Nieniko	White	White	Guinea	Guineense
PI514306	Senegal	Nieniko	White	White	Guinea	Guineense
PI514307	Senegal	Nieniko	White	White	Guinea	Guineense
PI514308	Senegal	Nieniko		White	Guinea
PI514309	Senegal	Nieniko		Yellow	Guinea
PI514310	Senegal	Nieniko		Yellow	Guinea
PI514311	Senegal	Nieniko	White	White	Guinea	Conspicuum
PI514312	Senegal	Nieniko	White	White	Guinea	Guineense
PI514313	Senegal	Nieniko	White	White	Guinea	Guineense
PI514314	Senegal	Nieniko	White	White	Guinea	Guineense
PI514315	Senegal	Nieniko	White	White	Guinea	Guineense
PI514316	Senegal	Nieniko Sambo Marr	White	White	Guinea	Guineense
PI514317	Senegal	Nieniko Harri	White	White	Guinea	Guineense
PI514318	Senegal	Nieniko	White	White	Guinea	Guineense
PI514319	Senegal	Nieniko	White	White	Guinea	Guineense
PI514320	Senegal	Nieniko	White	White	Guinea	Guineense
PI514321	Senegal	Nieniko	White	White	Guinea	Guineense
PI514322	Senegal	Nieniko	White	White	Guinea	Margaritiferum
PI514323	Senegal	Same	White	White	Guinea	Margaritiferum
PI514324	Senegal	Fela	White	White	Guinea	Margaritiferum
PI514325	Senegal
PI514326	Senegal	Nieniko	White	White	Guinea	Guineense
PI514327	Senegal	Fela	White	Red	Durra	Nandyal
PI514328	Senegal	Fela		Yellow	Durra
PI514329	Senegal	Nieniko	White	White	Guinea	Guineense
PI514330	Senegal	Same	White	White	Durra-caudatum	Caudatum-durra
PI514331	Senegal	Nieniko	White	White	Guinea	Guineense
PI514332	Senegal	Bassi	White	White	Guinea	Guineense
PI514333	Senegal	Bassi	White	White	Guinea	Conspicuum
PI514334	Senegal	Bassi Bambara		White	Durra-caudatum
PI514335	Senegal	Bassi	White	White	Guinea	Guineense
PI514336	Senegal	Bassi	White	White	Guinea	Guineense
PI514337	Senegal	Bassi Tourka	White	White	Guinea	Guineense
PI514338	Senegal	Bassi Tourka	White	White	Guinea	Guineense
PI514339	Senegal	Bassi Yathiar	White	White	Guinea	Guineense
PI514340	Senegal	Bassi Tourka	White	White	Guinea	Guineense
PI514341	Senegal	Bassi Yathiar	White	White	Guinea	Margaritiferum
PI514342	Senegal	Bassi Tin	White	White	Guinea	Margaritiferum
PI514343	Senegal	Bassi Kinte	White	White	Guinea	Margaritiferum
PI514344	Senegal	Bassi Gaoya	White	White	Guinea	Guineense
PI514345	Senegal	Bassi Kaba			Guinea	Guineense
PI514346	Senegal	Bassi	White	White	Guinea	Guineense
PI514347	Senegal	Bassi Wende	White	White	Guinea	Guineense
PI514348	Senegal	Bassi Wende	White	White	Guinea	Guineense
PI514349	Senegal	Bassi Wende	White	White	Guinea	Guineense
PI514350	Senegal	Bassi Wende	White	White	Guinea	Guineense
PI514351	Senegal	Bassi Wende	White	White	Guinea	Guineense
PI514352	Senegal	Congossane	White	White	Guinea	Guineense
PI514353	Senegal	Congossane	White	White	Guinea	Guineense
PI514354	Senegal	Bassi Tchangal	White	White	Guinea	Guineense
PI514355	Senegal	Bassi Tin	White	White	Guinea	Guineense
PI514356	Senegal	Bassi Kinte	White	White	Guinea	Guineense
PI514357	Senegal	Fela	White	White	Mixed	Mixed
PI514358	Senegal	Congossane	White	White	Guinea	Guineense
PI514359	Senegal	Bassi	White	White	Unknown
PI514360	Senegal	Bassi	White	White	Guinea	Guineense
PI514361	Senegal	Bassi		White	Guinea
PI514362	Senegal	Bassi	White	White	Guinea	Guineense
PI514363	Senegal	Bassi	White	White	Guinea	Guineense
PI514364	Senegal	Bassi	White	White	Guinea	Guineense
PI514365	Senegal	Bassi Yama		White	Guinea
PI514366	Senegal	Congossane	White	White	Guinea	Guineense
PI514367	Senegal	Fela	White	White	Durra	Cernuum
PI514368	Senegal	Bassi	White	White	Guinea	Guineense
PI514369	Senegal	Bassi	White	White	Guinea	Guineense
PI514370	Senegal	Bassi	White	White	Guinea	Guineense
PI514371	Senegal	Bassi	White	White	Guinea	Guineense
PI514372	Senegal	Nieniko	White	Mixed	Guinea	Guineense
PI514373	Senegal	Bassi		Yellow	Kafir-caudatum
PI514374	Senegal	Congossane	White	White	Guinea	Guineense
PI514375	Senegal	Bassi		Mixed	Guinea
PI514376	Senegal	Bayeri	White	White	Guinea	Guineense
PI514377	Senegal	Bassi Tchangi	White	White	Guinea	Guineense
PI514378	Senegal	Bassi Tourka	White	White	Guinea	Guineense
PI514379	Senegal	Bassi Nebamaro		Yellow	Guinea
PI514380	Senegal	Nieniko	White	White	Guinea	Guineense
PI514381	Senegal	Congossane	White	White	Guinea	Guineense
PI514382	Senegal	Nieniko	White	White	Guinea	Guineense
PI514383	Senegal	Sambatako	White	White	Guinea	Guineense
PI514384	Senegal	Bassi	White	White	Guinea	Guineense
PI514385	Senegal	Nieniko	White	White	Guinea	Guineense
PI514386	Senegal	Bassi Bailadji	White	White	Guinea	Guineense
PI514387	Senegal	Bassi Nebamaro	White	White	Guinea	Guineense
PI514388	Senegal	Nieniko	White	White	Guinea	Guineense
PI514389	Senegal	Bayeri	White	White	Guinea	Guineense
PI514390	Senegal	Nieniko	White	Mixed	Guinea	Mixed
PI514391	Senegal	Nieniko	White	White	Guinea	Guineense
PI514392	Senegal	Nieniko Sobak	White	White	Guinea	Guineense
PI514393	Senegal	Amadi Bamba	White	White	Guinea	Guineense
PI514394	Senegal	Bassi		Yellow; White	Guinea
PI514395	Senegal	Bassi	White	White	Guinea	Guineense
PI514396	Senegal	Nieniko	White	White	Guinea	Guineense
PI514397	Senegal	Bayeri		White	Guinea
PI514398	Senegal	Bayeri		White	Guinea
PI514399	Senegal	Nieniko	White	White	Guinea	Guineense
PI514400	Senegal	Nieniko Harri	White	White	Guinea	Conspicuum
PI514401	Senegal	Nieniko Harri	White	Mixed	Guinea	Guineense
PI514402	Senegal	Nienikel	White	White	Guinea	Conspicuum
PI514403	Senegal	Nieniko	White	White	Guinea	Guineense
PI514404	Senegal	Nagbani	White	Buff	Durra	Durra
PI514405	Senegal	Guadiaba	White	White	Durra	Cernuum
PI514406	Senegal	Fela	White	White	Durra	Cernuum
PI514407	Senegal	Fela	White	White	Durra	Durra
PI514408	Senegal	Nieniko	White	White	Guinea	Guineense
PI514410	Senegal	Nienikel	White	White	Guinea	Guineense
PI514411	Senegal	Nieniko	White	White	Guinea	Guineense
PI514412	Senegal	Nieniko Yabiti		Yellow	Guinea
PI514413	Senegal	Nieniko Patay	White	White	Guinea	Guineense
PI514414	Senegal	Nienikel	White	White	Guinea	Guineense
PI514415	Senegal	Fela	White	Red	Guinea	Margaritiferum
PI514416	Senegal	Nieniko Patay	White	White	Guinea	Guineense
PI514417	Senegal	Nienikel	White	White	Guinea	Guineense
PI514418	Senegal	Nieniko	White	White	Guinea	Guineense
PI514419	Senegal	Gadyabo	White	White	Caudatum	Caudatum-guineense
PI514420	Senegal	Dambayele	White	White	Guinea	Guineense
PI514421	Senegal	Tchenikora	White	White	Guinea	Guineense
PI514422	Senegal	Nienikel	White	White
PI514423	Senegal	Nienikel	White	White	Guinea	Margaritiferum
PI514424	Senegal	Bayeri		White	Guinea
PI514425	Senegal	Sambadyabo	White	White	Guinea	Guineense
PI514426	Senegal	Sambadyabo	White	White	Guinea	Guineense
PI514427	Senegal	Bayeri	White	Red	Guinea	Margaritiferum
PI514428	Senegal	Nieniko	White	White	Guinea	Guineense
PI514429	Senegal	Nieniko	White	White	Guinea	Guineense
PI514430	Senegal	Bayeri		Yellow	Guinea
PI514431	Senegal	Nieniko		White	Guinea-caudatum
PI514432	Senegal	Nienikel		White	Guinea
PI514433	Senegal	Amadi Bamba		Yellow	Guinea
PI514434	Senegal	Bayeri		White	Guinea
PI514436	Senegal	Nienikel	White	White	Guinea	Guineense
PI514438	Senegal	Nienikel		White	Guinea
PI514439	Senegal	Nienikel	White	White	Guinea	Guineense
PI514440	Senegal
PI514441	Senegal	Bayeri		Yellow	Guinea
PI514442	Senegal	Nieniko		White	Guinea-bicolor
PI514443	Senegal	Sameri	White	White	Guinea	Guineense
PI514444	Senegal	Bodya		Yellow	Guinea-bicolor
PI514445	Senegal	Bodya	White	White	Guinea	Guineense
PI514446	Senegal
PI514447	Senegal	Nieniko	White	White	Guinea	Guineense
PI514448	Senegal	Nieniko	White	White	Guinea	Guineense
PI514449	Senegal	Kinto		White	Guinea
PI514450	Senegal	Bodya	White	Mixed	Guinea	Guineense
PI514451	Senegal	Sambadyabo		White	Guinea
PI514452	Senegal	Nieniko		Yellow	Guinea
PI514453	Senegal	Bayeri		Yellow	Guinea
PI514454	Senegal	Amadi Bamba		Yellow	Guinea
PI514455	Senegal	Makabe	White	White	Guinea	Guineense
PI514457	Senegal	Kinto	White	White	Guinea	Roxburghii
PI514458	Senegal	Gadyabo	White	White
PI514459	Senegal	Makanio Sune	White	White
PI514460	Senegal	Kinto		Brown	Guinea
PI514461	Senegal	Makabe	White	White
PI514462	Senegal
PI514463	Senegal	Makabe	White	Red
PI514465	Senegal	Kinto		Mixed	Guinea
PI514466	Senegal	Kinto		Brown	Guinea
PI514467	Senegal	Nio	White	White
PI514468	Senegal	Kinto		White	Guinea-bicolor
PI514469	Senegal	Nio	White	White
PI514471	Senegal	Kinto		Brown	Guinea
PI514472	Senegal	Nio	White	White
PI514473	Senegal	Kinto	White	White
PI514474	Senegal	Nio		White	Guinea
PI514475	Senegal	Nio		Yellow	Guinea
PI514476	Senegal	Kinto		Brown	Guinea
PI514477	Senegal
PI514480	Senegal	Binda Binin	White	White
PI514481	Senegal	Kinto		Brown	Guinea
PI514482	Senegal	Nieniko	White	White
PI514483	Senegal	Binda	White	White
PI514484	Senegal	Binial	White	White
PI514485	Senegal	Bayeri	White	White
PI514486	Senegal	Pabaki		Yellow	Guinea-caudatum
PI514487	Senegal	Kinto		Brown	Guinea-bicolor
PI514488	Senegal	Mourokio	White	White
PI514489	Senegal	Bayeri		White	Bicolor; Guinea
PI514490	Senegal	Nieniko	White	Brown
PI514491	Senegal	Binda	White	White
PI514492	Senegal	Binial	White	Mixed
PI514493	Senegal	Sambadyabo		White	Guinea
PI514494	Senegal	Sambadyabo	White
PI514495	Senegal	Sambadyabo	White	Brown
PI514496	Senegal	Sambadyabo	White	Brown
PI514497	Senegal	Digaff	White	White
PI514498	Senegal	Dilli Ivoira	White	Red
PI514499	Senegal	Anissa		Brown	Bicolor
PI514500	Senegal	Dilli ifechar	White	Buff
PI514501	Senegal	Yandar	White	White
PI514502	Senegal	Farim	White	White
PI514503	Senegal	Sambadyabo		Brown	Guinea-bicolor
PI514504	Senegal	Sambadyabo		Brown	Guinea-bicolor
PI514505	Senegal	Bayeri		White	Guinea
PI514506	Senegal	Bayeri Danieri		White	Guinea
PI514508	Senegal	Kinto Ouolon	White	Red
PI514509	Senegal	Kinti Oufasse		White	Guinea
PI514510	Senegal	Kinto	White	Red
PI514511	Senegal	Bayeri Boderi		White	Guinea
PI514512	Senegal	Bayeri	White	Red
PI514513	Senegal	Bayeri Danieri		White	Guinea-bicolor
PI514514	Senegal	Nieniko	White	White
PI514515	Senegal	Kinto	White	White
PI514516	Senegal	Kinti		White	Guinea
PI514517	Senegal	Bayeri Boderi		Brown	Guinea
PI514518	Senegal	Mobal	White	White
PI514519	Senegal	Nieniko		Yellow	Guinea
PI514520	Senegal	Diouma		White	Guinea
PI514521	Senegal	Diouma		Brown	Guinea
PI514522	Senegal	Madina Gonasse		White	Guinea
PI514523	Senegal	Bayeri Boderi		Brown	Guinea-bicolor
PI514524	Senegal	Bayeri Danieri		White	Guinea
PI514525	Senegal	Bassi	White	White
PI514526	Senegal	Bassi	White	White
PI514527	Senegal	Bayeri	White	Brown
PI514528	Senegal	Bayeri		White	Guinea-bicolor
PI514529	Senegal	Bayeri		White	Guinea
PI514530	Senegal	Bassi	White	White
PI514531	Senegal	Bassi Tchangai	White	White
PI514532	Senegal	Sambadyabo		White	Guinea
PI514533	Senegal	Bassi Bomackbi	White	White
PI514534	Senegal	Bayeri		Brown	Guinea-bicolor
PI514535	Senegal	Bassi	White	White
PI514536	Senegal	Kinti	White	White
PI514537	Senegal	Nieniko	White	White
PI514538	Senegal	Bayeri		White	Guinea
PI514539	Senegal	Nieniko	White	White
PI514540	Senegal	Bayeri		White	Guinea
PI514541	Senegal	Bayeri		White	Guinea
PI514542	Senegal	Sambadyabo		Brown	Guinea
PI514543	Senegal	Bassi.	White	White
PI514544	Senegal	Bayeri.		White	Guinea
PI514545	Senegal	Sambadyabo	White	White
PI514546	Senegal	Bassi		White	Caudatum
PI514547	Senegal	Bayeri Boderi		White	Guinea
PI514548	Senegal	Bayeri Danieri	White	Mixed	Guinea	Guineense
PI514549	Senegal	Bassi		White	Caudatum
PI514550	Senegal	Kinti		Yellow	Guinea
PI514551	Senegal	Nieniko		Yellow	Guinea-bicolor
PI514552	Senegal	Bayeri Boderi		Brown	Guinea
PI514553	Senegal	Bassi	White	White
PI514554	Senegal	Bayeri Danieri	White	White	Guinea	Guineense
PI514555	Senegal	Koube Bodaye	White	White
PI514556	Senegal	Koube Baledje		Yellow	Guinea-bicolor
PI514557	Senegal	Koube Bodaye		White	Guinea-caudatum
PI514558	Senegal	Otiomp		White	Guinea-caudatum
PI514559	Senegal
PI514560	Senegal	Bassi		White	Caudatum
PI514562	Senegal	Bassi		Yellow	Guinea-bicolor
PI514563	Senegal	Kinto Ouolon		White	Guinea
PI514564	Senegal	Bambara Basso	White	White
PI514565	Senegal	Bamako Basso		White	Guinea-bicolor
PI514566	Senegal	Bassi	White	White
PI514567	Senegal	Kinto		White	Guinea
PI514568	Senegal	Kinto	White	White
PI514569	Senegal	Bassi	White	White
PI514570	Senegal	Kinto	White	White
PI514571	Senegal	Kinto		White	Guinea-bicolor
PI514572	Senegal	Bassi	White	White
PI514573	Senegal	Nieniko	White	White
PI514574	Senegal	Bassi		Brown	Guinea
PI514575	Senegal	Otiomp			Guinea-bicolor
PI514576	Senegal	Otiomp		White	Guinea
PI514577	Senegal	Bassi Tap		Brown	Guinea-bicolor
PI514578	Senegal	Bassi Kohre		Yellow	Guinea-bicolor
PI514579	Senegal	Bassi Tap	White	White
PI514580	Senegal	Bassi Tap	White	White
PI514581	Senegal	Bassi		White	Guinea
PI514582	Senegal	Bassi		Yellow	Guinea
PI514583	Senegal	Bassi Koutiri	White	Brown
PI514584	Senegal	Bassi Wende	White	White
PI514585	Senegal	Bassi	White	White
PI514586	Senegal	Kinto	White	White
PI514587	Senegal	Bassi Wende	White	White
PI514588	Senegal	Bassi Tap	White	White
PI514589	Senegal	Bassi		White	Guinea-bicolor
PI514590	Senegal	Kinto		Brown	Guinea-bicolor
PI514591	Senegal	Bassi	White	White
PI514592	Senegal	Kinto		Brown	Guinea
PI514593	Senegal	Koema	White	White
PI514594	Senegal	Kinto		Yellow	Guinea
PI514595	Senegal	Bassi	White	White
PI514596	Senegal	Kinto		Brown	Guinea
PI514597	Senegal	Bassi	White	White
PI514598	Senegal	Bassi Wende	White	White
PI514599	Senegal	Bassi Wende	White	White
PI514600	Senegal	Bassi Wende	White	White
PI514601	Senegal
PI514602	Senegal	N'gdok	White	White
PI514603	Senegal	Bassi Tin	White	White
PI514604	Senegal	Bassi		White	Guinea
PI514605	Senegal	Bassi	White	White
PI514606	Senegal	Bassi Tin	White	White
PI514607	Senegal	Sg. 1857	White	Red
PI514608	Senegal	Sg. 1898	White	White
PI514609	Senegal	Bambara Messanga	White	White
PI514610	Senegal	IS 20074	White	White
PI514611	Senegal
PI514612	Senegal	Mobal	White	White
PI514613	Senegal	Mobal		White	Guinea-caudatum
PI514614	Senegal	Sg. 1965	White	White
PI514615	Senegal	Bassi Nebamaro		Yellow	Guinea
PI514616	Senegal	Patyanka		White	Guinea
PI514617	Senegal	IS 20151	White	White
PI522096	Senegal	Kinto Koyo		White	Guinea
PI522097	Senegal	Kajabo		White	Durra
PI522098	Senegal	Kinto Koyo		Yellow	Guinea
PI522099	Senegal	Samba Sajo		White	Guinea
PI522100	Senegal	Samba Jabo		Brown	Guinea-bicolor
PI522101	Senegal	Madian Gunaj	White	White	Guinea	Guineense
PI522102	Senegal	Mobal		White	Guinea
PI522103	Senegal	Mbyeri Bompara	White	Brown	Guinea	Guineense
PI522105	Senegal
PI522106	Senegal	Bassi Ba		Yellow	Guinea
PI522107	Senegal	Nyani Ko, Burama gawlo		White	Guinea
PI522108	Senegal	Mangea Nyo		White	Caudatum
PI522111	Senegal	RC 025		White	Guinea
PI522112	Senegal	Bassi Dokel		White	Caudatum
PI522113	Senegal	Dobo Nyo		Mixed	Guinea
PI522114	Senegal	Changai		White	Guinea
PI522115	Senegal	Dobo Nyo		Yellow	Guinea
PI522116	Senegal	Bassi Buko		Yellow	Guinea
PI522117	Senegal	Changai		White	Guinea
PI522118	Senegal	Basso		White	Guinea
PI522119	Senegal	Nyani Kinto		White	Guinea
PI522120	Senegal	Bisseyo		Yellow	Guinea
PI522121	Senegal	Wendeh		Mixed	Guinea
PI522122	Senegal	Wendeh		Mixed	Guinea
PI522123	Senegal	Wendeh		White	Guinea
PI522124	Senegal	Ditin	White	Brown	Guinea	Guineense
PI522125	Senegal	Hafijega		White	Guinea
PI522126	Senegal	Turka		Yellow	Guinea
PI522127	Senegal	Shew Fenyo		Yellow	Guinea
PI522128	Senegal	Turka		White	Guinea
PI522129	Senegal	Kinte Wuleng		Brown	Guinea
PI522131	Senegal	Nyani Ko		Yellow	Guinea
PI522132	Senegal	Basso		White	Guinea
PI522133	Senegal	Bassi		Brown	Guinea
PI522134	Senegal	Bassi		Yellow	Guinea
PI522135	Senegal	Fela		White	Caudatum
PI522137	Senegal	Bassi		Yellow	Guinea
PI522138	Senegal	Shew Fenyo		White	Guinea
PI522139	Senegal	Yachay		White	Guinea
PI522140	Senegal	Bambara Basso		White	Caudatum
PI522141	Senegal	Turka		Mixed	Guinea
PI522142	Senegal	Kaba		Yellow	Guinea
PI522143	Senegal	Drama Fenyo		White	Guinea
PI522144	Senegal	Wendeh		White	Guinea
PI522145	Senegal	Sarai		Yellow	Durra-bicolor
PI522146	Senegal	Sarai		Mixed	Guinea
PI522147	Senegal	Wendeh		White	Guinea
PI522148	Senegal	Drama Fenyo		White	Guinea
PI522149	Senegal	Kunku Nyang		Yellow	Guinea-bicolor
PI522150	Senegal	Donkontong Wuleng		Brown	Guinea
PI522153	Senegal
PI522154	Senegal	Kinte Wuleng		Brown	Guinea
PI522155	Senegal	Kinte Koyo		White	Guinea
PI522156	Senegal	Kinte Koyo		White	Guinea
PI522157	Senegal	Kinte Koyo		Yellow	Guinea
PI522158	Senegal	Kinte Wuleng		Brown	Guinea
PI522159	Senegal	Kinte Koyo		Mixed	Guinea
PI522160	Senegal	Bachara		White	Guinea
PI522161	Senegal	Sukur Kalo		Brown	Guinea-bicolor
PI533861	Senegal	15 S-50-16 Didangou				Caudatum-kafir
PI549167	Senegal
PI549168	Senegal
PI549169	Senegal
PI549170	Senegal
PI549171	Senegal
PI549172	Senegal	El Vadila		White	Durra-bicolor
PI549173	Senegal
PI549174	Senegal	Lahmar		Mixed	Caudatum-bicolor
PI549175	Senegal	Rahya Hamra Beidha		White	Guinea
PI549176	Senegal
PI549177	Senegal
PI549178	Senegal	Bichna lekbihra		Yellow	Durra-caudatum
PI549179	Senegal
PI549180	Senegal	Gueine		Brown	Guinea
PI549181	Senegal	Kheilou		White	Guinea
PI563482	Senegal	IS 12336	White	Mixed	Guinea-caudatum	Caudatum-guineense
PI563483	Senegal	IS 12339	White	Yellow	Guinea-caudatum	Caudatum-guineense
PI563484	Senegal	IS 12357	White	White	Durra
PI563485	Senegal	IS 12367	Yellow	Yellow	Kafir-durra	Durra-kafir
PI563486	Senegal	IS 12368	White	Red	Durra	Durra
PI576432	Senegal
PI647719	Senegal
PI647721	Senegal
PI647732	Senegal
PI647745	Senegal
PI647797	Senegal
PI656032	Senegal
PI665159	Senegal
Sn41	Senegal
T1	Senegal
T3	Senegal
T4	Senegal
T5	Senegal
PI570405	Sudan	IS 27009	White	White	Caudatum-bicolor	Caudatum-bicolor
PI570532	Sudan	A/95 IS 3478	White	White	Caudatum	Caudatum
PI570720	Sudan
PI571367	Sudan
PI571374	Sudan
PI571380	Sudan
PI061455	Sudan
PI152612	Sudan
PI152615	Sudan
PI152654	Sudan
PI152703	Sudan
PI152728	Sudan
PI152736	Sudan
PI152739	Sudan
PI217708	Sudan
PI217765	Sudan
PI217768	Sudan
PI217781	Sudan
PI217799	Sudan
PI217837	Sudan
PI217838	Sudan
PI217855	Sudan
PI217891	Sudan
PI291027	Sudan
PI562924	Sudan	WAD AKR 5'	White	White	Durra-bicolor	Subglabrescens
PI562941	Sudan	ABU DEGAIS WHITE'	White		Caudatum	Sumac
PI562942	Sudan	SBI 15'	White	Brown	Kafir-caudatum	Caffrorum-darso
PI562943	Sudan	AKR'	White	Brown	Caudatum	Caudatum-kafir
PI563145	Sudan	IS 8796	White	White	Guinea-caudatum	Caudatum-guineense
PI563146	Sudan	IS 8799	White	Brown	Bicolor	Bicolor
PI563262	Sudan	IS 9286		White	Caudatum	Caudatum-kafir
PI563299	Sudan	MALUK'	White	Red	Caudatum	Caudatum
PI563308	Sudan	NAGA CRIMISI'	White	White	Caudatum	Caudatum
PI563311	Sudan	SBI 122'	White		Caudatum	Nigricans
PI563319	Sudan	IS 9915	White	Brown	Caudatum	Caudatum
PI563323	Sudan	WAD AKR'	White	White	Caudatum	Caudatum
PI563379	Sudan	IS 10282	White	White	Durra	Durra
PI568288	Sudan	Purdue-6	White	White	Caudatum	Caudatum-kafir
PI568292	Sudan	Purdue-11	White	Red	Durra	Durra
PI568299	Sudan	Purdue-18	White	White	Durra	Dochna-durra
PI568308	Sudan	Purdue-29	White	White	Durra-bicolor	Durra-bicolor
PI568310	Sudan	Purdue-32	White	White	Guinea-kafir	Roxburghii-shallu
PI568319	Sudan	Purdue-41	White	Yellow	Kafir-caudatum	Caudatum-kafir
PI568324	Sudan	Purdue-46	White	Red	Guinea-durra	Durra-roxburghii
PI568325	Sudan	Purdue-47	White	White	Guinea-durra	Durra-roxburghii
PI568326	Sudan	Purdue-48	White		Caudatum-bicolor	Nigricans-bicolor
PI568328	Sudan	Purdue-50	White	Brown	Caudatum	Caudatum
PI568331	Sudan	Purdue-53	White	Brown	Caudatum	Durra-nigricans
PI568335	Sudan	Purdue-57	White	Red	Guinea-caudatum	Nigricans-guineense
PI568338	Sudan	A/9	White	Mixed	Bicolor	Dochna
PI568351	Sudan	A/136	White	White	Caudatum	Caudatum
PI568352	Sudan	A/138	White	White	Caudatum	Caudatum
PI568364	Sudan	A/189A	White	White	Caudatum	Caudatum
PI568371	Sudan	A/226A	White	Mixed	Caudatum	Caudatum-durra
PI568373	Sudan	A/243	White	White	Bicolor	Bicolor-kafir
PI568374	Sudan	A/247		White	Caudatum	Dobbs
PI568380	Sudan	A/278	White	White	Caudatum	Caudatum-kafir
PI568382	Sudan	A/286	White	White	Caudatum	Caudatum-kafir
PI568398	Sudan	A/345	White	Red	Caudatum
PI568402	Sudan	A/353	White		Caudatum
PI568418	Sudan	B/6	White	White	Caudatum	Caudatum-kafir
PI568422	Sudan	B/14	White	Mixed	Caudatum	Mixed
PI568432	Sudan	B/42	White		Kafir-caudatum	Caudatum-kafir
PI568436	Sudan	B/52	White		Caudatum-bicolor	Caudatum-bicolor
PI568446	Sudan	B/80	White	Brown	Bicolor	Dochna
PI568447	Sudan	B/91	White	Brown	Bicolor	Bicolor-kafir
PI568457	Sudan	B/221A	White	Red	Kafir-caudatum	Caffrorum-birdproof
PI568468	Sudan	B/236A	White	Brown	Caudatum-bicolor	Caudatum-bicolor
PI568476	Sudan	B/257	White		Bicolor	Nervosum-broomcorn
PI568480	Sudan	B/264	White		Caudatum	Caudatum-kafir
PI568483	Sudan	B/269	White		Caudatum-bicolor	Dochna-collier
PI568492	Sudan	-10	White	White	Durra	Membranaceum
PI568509	Sudan	-30	White		Durra	Nandyal
PI568514	Sudan	-37	White	Yellow	Kafir-durra	Durra-kafir
PI568517	Sudan	-41	White	White	Caudatum	Durra-nigricans
PI568523	Sudan	SU 2912	White	White	Guinea-durra	Durra-membranaceum
PI568527	Sudan	-52	White	White	Guinea-durra	Durra-membranaceum
PI568528	Sudan	-53	White	Mixed	Guinea-durra	Durra-membranaceum
PI568534	Sudan	SU 2926	White	Red	Caudatum	Caudatum
PI568535	Sudan	SU 2927	White		Durra-caudatum	Nigricans-durra
PI568536	Sudan	SU 2928	White	Mixed	Kafir-caudatum	Caffrorum-birdproof
PI568545	Sudan	SU 2937	White	Brown	Durra-caudatum	Nigricans-durra
PI568553	Sudan	SU 2946	White	Red	Guinea-durra	Durra-membranaceum
PI568557	Sudan	SU 2950	White	White	Durra-caudatum	Caudatum-durra
PI568567	Sudan	SU 2964	White	White	Caudatum	Caudatum-kafir
PI568571	Sudan	SU 2968	White	Brown	Caudatum-bicolor	Caudatum-bicolor
PI568579	Sudan	SU 2980	White	Red	Durra-caudatum	Caudatum-durra
PI568581	Sudan	SU 2982	White	White	Guinea-durra	Durra-membranaceum
PI568582	Sudan	SU 2983	White	Mixed	Guinea-durra	Durra-membranaceum
PI568585	Sudan	SU 2986	White	White	Guinea-kafir	Caffrorum-roxburghii
PI568592	Sudan	SU 3001	White	White	Caudatum	Durra-nigricans
PI568605	Sudan	SU 3022	White		Caudatum	Dobbs
PI568621	Sudan	SU 3049	White	Brown	Caudatum	Durra-nigricans
PI568632	Sudan	SU 3068		White	Kafir	Caffrorum-feterita
PI568650	Sudan	SU 3092		Red	Kafir	Caffrorum-durra
PI568654	Sudan	SU 3098		White	Kafir	Caffrorum
PI568657	Sudan	SU 3103		Yellow	Durra	Nandyal
PI568664	Sudan	SU 3127		White	Kafir-caudatum	Caudatum-kafir
PI568667	Sudan	SU 3130			Caudatum	Caudatum
PI568670	Sudan	SU 3134			Caudatum	Nigricans
PI568990	Sudan	NYOR DOK	White	White	Caudatum	Zerazera
PI569010	Sudan	IS 14465	White	Brown	Bicolor	Dochna
PI569012	Sudan	IS 14567	White		Bicolor	Dochna
PI569014	Sudan	NUBANAZAD	White	White	Guinea	Guineense
PI569022	Sudan	IS 18998	White	White	Caudatum	Caudatum-kafir
PI569026	Sudan	IS 19002	White	White	Durra-caudatum	Caudatum-durra
PI569032	Sudan	IS 19008	White	White	Caudatum-bicolor	Caudatum-bicolor
PI569037	Sudan	IS 19013	White	White	Durra-caudatum	Durra-feterita/Kaura
PI569038	Sudan	IS 19014	White	White	Durra-caudatum	Durra-feterita/Kaura
PI569039	Sudan	IS 19015	White	Yellow	Durra-caudatum	Durra-feterita/Kaura
PI569043	Sudan	IS 19019	White	White	Kafir	Caffrorum
PI569053	Sudan	IS 19029	White	White	Caudatum-bicolor	Margaritiferum
PI569062	Sudan	IS 19038		White	Caudatum	Caudatum-durra
PI569066	Sudan	IS 19042	White	White	Guinea-kafir	Caffrorum-roxburghii
PI569069	Sudan	IS 19045	White	Yellow	Durra	Nandyal
PI569082	Sudan	IS 19058	White	White	Caudatum	Caudatum-kafir
PI569085	Sudan	IS 19061	White	White	Caudatum	Caudatum-durra
PI569094	Sudan	IS 19070	White	White	Kafir-caudatum	Caudatum-kafir
PI569100	Sudan	IS 19076	White	White	Caudatum	Caudatum-kafir
PI569106	Sudan	IS 19082	White	White	Caudatum	Caudatum-kafir
PI569110	Sudan	IS 19086	Mixed	White	Durra-caudatum	Caudatum-durra
PI569113	Sudan	IS 19089	White	White	Kafir-caudatum	Caudatum-kafir
PI569120	Sudan	IS 19096	White	White	Caudatum	Zerazera
PI569129	Sudan	IS 19105		Yellow	Kafir-caudatum	Caudatum-kafir
PI569132	Sudan	IS 19108	White	Red	Caudatum	Caudatum-nigricans
PI569150	Sudan	IS 19126	White	Yellow	Kafir-durra	Durra-kafir
PI569151	Sudan	IS 19127	White	White	Kafir-caudatum	Caudatum-kafir
PI569160	Sudan	IS 19136	White	White	Kafir-caudatum	Caudatum-kafir
PI569163	Sudan	IS 19139	White	White	Kafir-caudatum	Caudatum-kafir
PI569207	Sudan	IS 19184	White	White	Durra	Durra
PI569219	Sudan	IS 19196	White	White	Durra	Nandyal
PI569220	Sudan	IS 19197	White	White	Caudatum	Caudatum-kafir
PI569234	Sudan	IS 19211	Yellow	Yellow	Caudatum	Caudatum-kafir
PI569244	Sudan	IS 19221	White	Red	Durra-caudatum	Nigricans-durra
PI569248	Sudan	IS 19226	White	White	Kafir-bicolor	Caffrorum-bicolor
PI569251	Sudan	IS 19229	White	White	Caudatum-bicolor	Caudatum-bicolor
PI569253	Sudan	IS 19231	White	White	Caudatum	Caudatum-kafir
PI569272	Sudan	IS 19250	White	White	Caudatum	Caudatum
PI569274	Sudan	IS 19252	White	White	Caudatum	Caudatum-kafir
PI569277	Sudan	IS 19255	White	White	Caudatum	Caudatum-kafir
PI569291	Sudan	IS 19269	White	White	Caudatum	Caudatum-kafir
PI569295	Sudan	IS 19273	White	White	Caudatum	Caudatum
PI569306	Sudan	IS 19284	White	Red	Kafir-durra	Durra-kafir
PI569342	Sudan	IS 19320	White	White	Caudatum	Caudatum-guineense
PI569343	Sudan	IS 19321	White	White	Caudatum	Caudatum-guineense
PI569346	Sudan	IS 19324	White	Red	Caudatum	Caudatum-durra
PI569357	Sudan	IS 19336	White	White	Caudatum	Caudatum-kafir
PI569370	Sudan	IS 19349	White	White	Caudatum	Caudatum-guineense
PI569377	Sudan	IS 19356	White	White	Caudatum	Caudatum-kafir
PI569380	Sudan	IS 19359	White	White	Caudatum	Zerazera
PI569411	Sudan	MAKYIKA	White	Yellow	Durra	Cernuum
PI569416	Sudan	DALA	Yellow	Yellow	Caudatum	Caudatum-guineense
PI569430	Sudan	YAR	White	White	Caudatum	Zerazera
PI569438	Sudan	NAVANKAN	White	White	Caudatum	Caudatum-guineense
PI569439	Sudan	MABIOR (YELLOW)	Yellow	Yellow	Caudatum	Zerazera
PI569450	Sudan	DODOKA	White	White	Guinea-caudatum	Caudatum-guineense
PI569451	Sudan	MARESA	White		Caudatum	Nigricans-feterita
PI569463	Sudan	AKARAM	White	Red	Guinea	Conspicuum
PI569803	Sudan	IS 22357	White	Brown	Shattercane	Grass grain
PI569816	Sudan	FETERITA ARYANA	White	White	Caudatum	Caudatum
PI569823	Sudan	WAD AKHER AHMER	White	White	Caudatum	Caudatum
PI569848	Sudan	IS 22402	White	Red	Shattercane	Mixed
PI569856	Sudan	WAD AKHER	White	White	Caudatum	Caudatum
PI569860	Sudan	IS 22414	White	White	Caudatum	Caudatum
PI569861	Sudan	IS 22415	White	Yellow	Durra-caudatum	Caudatum-durra
PI569876	Sudan	IS 22430	White	White	Caudatum	Caudatum
PI569879	Sudan	TIBIS-WHITE	White	White	Caudatum	Caudatum-nigricans
PI569880	Sudan	TIBIS-STRAW	White	White	Caudatum	Caudatum
PI569894	Sudan	TEBSIK ABID	White	White	Caudatum	Caudatum
PI569897	Sudan	GADAN-EL-HAMAM	White	White	Caudatum	Caudatum
PI569904	Sudan	WADYABIS	White	White	Caudatum	Caudatum
PI569917	Sudan	DABAR	White	White	Caudatum	Caudatum-nigricans
PI569921	Sudan	DABAR	White	White	Caudatum	Caudatum
PI569922	Sudan	DABAR	White	White	Caudatum	Caudatum
PI569938	Sudan	IS 22493	White		Caudatum	Caudatum
PI569947	Sudan	IS 22502	White	White	Durra	Durra-dochna
PI569957	Sudan	IS 22513	White	Brown	Caudatum	Caudatum-bicolor
PI569978	Sudan	IS 22535	White	Brown	Caudatum	Caudatum
PI569993	Sudan	IS 22550	White	Brown	Guinea-caudatum	Caudatum-nigricans
PI569995	Sudan	IS 22552	White	Yellow	Durra	Durra
PI570000	Sudan	IS 22557	White	Brown	Caudatum	Caudatum
PI570059	Sudan	IS 22837	White		Caudatum	Caudatum-nigricans
PI570072	Sudan	IS 22850	White	White	Guinea-caudatum	Caudatum-guineense
PI570096	Sudan	IS 22874	White	White	Guinea-caudatum	Nigricans-guineense
PI570104	Sudan	IS 22882	White		Guinea-caudatum	Caudatum-guineense
PI570123	Sudan	IS 22901	White		Caudatum	Caudatum
PI570140	Sudan	IS 22918	White	White	Durra	Caudatum-durra
PI570160	Sudan	IS 22939	White		Durra-caudatum	Caudatum-durra
PI570162	Sudan	IS 22941	White	White	Durra-caudatum	Caudatum-durra
PI570174	Sudan	IS 22953	White	White	Caudatum	Caudatum
PI570181	Sudan	IS 22961	White	Brown	Caudatum	Caudatum
PI570200	Sudan	IS 22980	White		Caudatum	Caudatum-nigricans
PI570211	Sudan	IS 22991	White	White	Caudatum	Caudatum
PI570213	Sudan	IS 22993	White	Brown	Caudatum	Caudatum-durra
PI570218	Sudan	IS 22998	White	Yellow	Durra	Caudatum-durra
PI570221	Sudan	IS 23001	White	White	Caudatum	Caudatum-kafir
PI570253	Sudan	IS 23033	White	Yellow	Bicolor	Bicolor
PI570258	Sudan	IS 23038	White	White	Caudatum	Caudatum-kafir
PI570259	Sudan	IS 23039	White	Red	Caudatum	Caudatum-bicolor
PI570265	Sudan	IS 23045	White		Caudatum	Caudatum-kaura
PI570267	Sudan	IS 23047	White	White	Durra	Caudatum-durra
PI570280	Sudan	IS 23060	White	White	Durra	Membranaceum
PI570281	Sudan	IS 23061	White	Yellow	Bicolor	Bicolor
PI570285	Sudan	IS 23065	White	White	Caudatum	Caudatum-kafir
PI570293	Sudan	IS 23073	White	White	Caudatum	Caudatum-guineense
PI570300	Sudan	IS 23387	White	White	Guinea-kafir	Roxburghii-shallu
PI570305	Sudan	IS 24979	White	Brown	Guinea-caudatum	Nigricans-guineense
PI570318	Sudan	IS 24992	White	Red	Kafir-caudatum	Caffrorum-birdproof
PI570321	Sudan	IS 24995	White	Red	Guinea-caudatum	Nigricans-guineense
PI570330	Sudan	IS 25004	White	Brown	Kafir-caudatum	Caffrorum-darso
PI570335	Sudan	IS 25009	White	Buff	Caudatum	Zerazera
PI570348	Sudan	IS 25022	White		Caudatum
PI570356	Sudan	IS 25030	White	White	Caudatum	Zerazera
PI570372	Sudan	IS 25046	White	Yellow	Bicolor	Dochna
PI570373	Sudan	ODAKA	White		Guinea-caudatum	Caudatum-guineense
PI570382	Sudan	NYETHIN	White	Mixed	Caudatum	Nigricans
PI570383	Sudan	NYETHIN	White		Caudatum	Caudatum-kafir
PI570394	Sudan	EKODO	White		Caudatum	Durra-nigricans
[truncated: 497 more rows]
